# Supplementary material for: A genome-scale metabolic model of the lipid-accumulating yeast Yarrowia lipolytica
Source: BMC Syst Biol. 2012 May 4;6:35. doi: 10.1186/1752-0509-6-35 (PMC3443063; doi:10.1186/1752-0509-6-35)
Supplement: Additional file 5 — Selected gene annotations in Y. lipolytica . This table lists Y. lipolytica genes used in the manual curation of the metabolic model. [file 1752-0509-6-35-S5.xls]

## Sheet: Feuil1
Labels	Name	Labels : Name	Simplified annotation
YALI0C11407g	ACC	YALI0C11407g : ACC	Acetyl-CoA carboxylase
YALI0E34793g	ACL1	YALI0E34793g : ACL1	ATP-Citrate lyase, subunit 1
YALI0D24431g	ACL2	YALI0D24431g : ACL2	ATP-Citrate lyase, subunit 2
YALI0D09361g	ACO1	YALI0D09361g : ACO1	Aconitase
YALI0F05962g	ACS2	YALI0F05962g : ACS2	Acetyl-CoA synthetase
YALI0E25982g	ALK1	YALI0E25982g : ALK1	n-alkane-inducible cytochrome P450, CYP52 family
YALI0B20702g	ALK10	YALI0B20702g : ALK10	n-alkane-inducible cytochrome P450, CYP52 family
YALI0C10054g	ALK11	YALI0C10054g : ALK11	n-alkane-inducible cytochrome P450, CYP52 family
YALI0A20130g	ALK12	YALI0A20130g : ALK12	n-alkane-inducible cytochrome P450, CYP52 family
YALI0F01320g	ALK2	YALI0F01320g : ALK2	n-alkane-inducible cytochrome P450, CYP52 family
YALI0E23474g	ALK3	YALI0E23474g : ALK3	n-alkane-inducible cytochrome P450, CYP52 family
YALI0B13816g	ALK4	YALI0B13816g : ALK4	n-alkane-inducible cytochrome P450, CYP52 family
YALI0B13838g	ALK5	YALI0B13838g : ALK5	n-alkane-inducible cytochrome P450, CYP52 family
YALI0B01848g	ALK6	YALI0B01848g : ALK6	n-alkane-inducible cytochrome P450, CYP52 family
YALI0A15488g	ALK7	YALI0A15488g : ALK7	n-alkane-inducible cytochrome P450, CYP52 family
YALI0C12122g	ALK8	YALI0C12122g : ALK8	n-alkane-inducible cytochrome P450, CYP52 family
YALI0B06248g	ALK9	YALI0B06248g : ALK9	n-alkane-inducible cytochrome P450, CYP52 family
YALI0E11495g	AMD1	YALI0E11495g : AMD1	AMP deaminase
YALI0C09119g	ARA1	YALI0C09119g : ARA1	Putative arabinose dehydrogenase (NADP+)
YALI0C13508g	ARA2	YALI0C13508g : ARA2	Putative arabinose dehydrogenase (NADP+)
YALI0F06974g	ARA3	YALI0F06974g : ARA3	Putative arabinose dehydrogenase (NADP+)
YALI0F06578g	ARE1	YALI0F06578g : ARE1	Acyl-CoA:sterol acyltransferase
YALI0D04422g	CPR	YALI0D04422g : CPR	NADPH-cytochrome P450 reductase
YALI0E20691g	DAK1	YALI0E20691g : DAK1	Dihydroxyacetone kinase
YALI0F09273g	DAK2	YALI0F09273g : DAK2	Dihydroxyacetone kinase
YALI0F01606g	DAK3	YALI0F01606g : DAK3	Dihydroxyacetone kinase
YALI0E32769g	DGA1	YALI0E32769g : DGA1	Diacylglycerol acyltransferase (DGAT2)
YALI0D07986g	DGA2	YALI0D07986g : DGA2	Diacylglycerol acyltransferase (DGAT1)
YALI0D17864g	FAA1	YALI0D17864g : FAA1	Fatty acid CoA ligase, FAA1
YALI0C05951g	FAD1	YALI0C05951g : FAD1	Delta-9 fatty acid desaturase
YALI0B10153g	FAD2	YALI0B10153g : FAD2	Delta-12 fatty acid desaturase
YALI0F23793g	FALDH1	YALI0F23793g : FALDH1	Fatty aldehyde dehydrogenase
YALI0E15400g	FALDH2	YALI0E15400g : FALDH2	Fatty aldehyde dehydrogenase
YALI0B01298g	FALDH3	YALI0B01298g : FALDH3	Fatty aldehyde dehydrogenase
YALI0A17875g	FALDH4	YALI0A17875g : FALDH4	Fatty aldehyde dehydrogenase
YALI0B19382g	FAS1	YALI0B19382g : FAS1	Fatty acid synthase subunit alpha
YALI0B15059g	FAS2	YALI0B15059g : FAS2	Fatty acid synthase subunit beta
YALI0C06369g	GAPDH	YALI0C06369g : GAPDH	Glyceraldehyde 3P dehydrogenase
YALI0A15906g	GCY1	YALI0A15906g : GCY1	Putative glycerol dehydrogenase (NADP+)
YALI0B07117g	GCY2	YALI0B07117g : GCY2	Putative glycerol dehydrogenase (NADP+)
YALI0B21780g	GCY3	YALI0B21780g : GCY3	Putative glycerol dehydrogenase (NADP+)
YALI0D04092g	GCY4	YALI0D04092g : GCY4	Putative glycerol dehydrogenase (NADP+)
YALI0E18348g	GCY5	YALI0E18348g : GCY5	Putative glycerol dehydrogenase (NADP+)
YALI0F18590g	GCY6	YALI0F18590g : GCY6	Putative glycerol dehydrogenase (NADP+)
YALI0B02948g	GPD1	YALI0B02948g : GPD1	G3P dehydrogenase (NAD+)
YALI0C20251g	GRE2	YALI0C20251g : GRE2	3-methylbutanal reductase and NADPH-dependent methylglyoxal reductase
YALI0D07634g	GRE3	YALI0D07634g : GRE3	Aldose reductase (NAD(P)+)
YALI0F00484g	GUT1	YALI0F00484g : GUT1	Glycerol kinase
YALI0B13970g	GUT2	YALI0B13970g : GUT2	Glycerol-3-phosphate dehydrogenase, mitochondrial
YALI0E05137g	IDH1	YALI0E05137g : IDH1	Isocitrate dehydrogenase subunit
YALI0D06303g	IDH2	YALI0D06303g : IDH2	Isocitrate dehydrogenase subunit
YALI0C16885g	ICL	YALI0C16885g : ICL	Isocitrate lyase
YALI0E10659g	LIP1	YALI0E10659g : LIP1	Putative carboxylesterase, type B
YALI0F11429g	LIP10	YALI0F11429g : LIP10	Triacylglycerol lipase
YALI0D09064g	LIP11	YALI0D09064g : LIP11	Triacylglycerol lipase
YALI0D15906g	LIP12	YALI0D15906g : LIP12	Triacylglycerol lipase
YALI0E00286g	LIP13	YALI0E00286g : LIP13	Triacylglycerol lipase
YALI0B11858g	LIP14	YALI0B11858g : LIP14	Triacylglycerol lipase
YALI0E11561g	LIP15	YALI0E11561g : LIP15	Triacylglycerol lipase
YALI0D18480g	LIP16	YALI0D18480g : LIP16	Triacylglycerol lipase
YALI0F32131g	LIP17	YALI0F32131g : LIP17	Triacylglycerol lipase
YALI0B20350g	LIP18	YALI0B20350g : LIP18	Triacylglycerol lipase
YALI0A10439g	LIP19	YALI0A10439g : LIP19	Triacylglycerol lipase
YALI0A20350g	LIP2	YALI0A20350g : LIP2	Triacylglycerol lipase
YALI0B08030g	LIP3	YALI0B08030g : LIP3	Putative carboxylesterase, type B
YALI0E08492g	LIP4	YALI0E08492g : LIP4	Triacylglycerol lipase
YALI0E02640g	LIP5	YALI0E02640g : LIP5	Triacylglycerol lipase
YALI0D19184g	LIP7	YALI0D19184g : LIP7	Triacylglycerol lipase
YALI0B09361g	LIP8	YALI0B09361g : LIP8	Triacylglycerol lipase
YALI0E34507g	LIP9	YALI0E34507g : LIP9	Triacylglycerol lipase
YALI0E16797g	LRO1	YALI0E16797g : LRO1	Acyltransferase involved in diacylglycerol esterification
YALI0E14190g	MDH1	YALI0E14190g : MDH1	Malate dehydrogenase
YALI0D16753g	MDH3	YALI0D16753g : MDH3	Malate dehydrogenase
YALI0E18634g	ME	YALI0E18634g : ME	Malic enzyme
YALI0E15378g	MFE	YALI0E15378g : MFE	Multifunctional beta-oxidation enzyme, hydratase-dehydrogenase-epimerase, peroxisomal
YALI0B08536g	n.a.	YALI0B08536g : n.a.	Putative peroxisomal acetoacetyl-CoA thiolase
YALI0C00231g	n.a.	YALI0C00231g : n.a.	Putative carboxylesterase, type B
YALI0E05995g	n.a.	YALI0E05995g : n.a.	Putative carboxylesterase, type B
YALI0E21131g	n.a.	YALI0E21131g : n.a.	Putative delta 8-sphingolipid desaturase
YALI0E11099g	PAT1	YALI0E11099g : PAT1	Acetoacetyl-CoA thiolase (EC 2.3.1.9)
YALI0E32835g	POX1	YALI0E32835g : POX1	Acyl-CoA oxidase 1, peroxisomal
YALI0F10857g	POX2	YALI0F10857g : POX2	Acyl-CoA oxidase 2 (EC 1.3.3.6), peroxisomal, specific toward long chain fatty acid
YALI0D24750g	POX3	YALI0D24750g : POX3	Acyl-CoA oxidase 3 (EC 1.3.3.6), peroxisomal, specific toward short chain fatty acid
YALI0E27654g	POX4	YALI0E27654g : POX4	Acyl-CoA oxidase 4 (EC 1.3.3.6), peroxisomal
YALI0C23859g	POX5	YALI0C23859g : POX5	Acyl-CoA oxidase 5 (EC 1.3.3.6), peroxisomal
YALI0E06567g	POX6	YALI0E06567g : POX6	Acyl-CoA oxidase 6 (EC 1.3.3.6), peroxisomal
YALI0C24101g	PYC1	YALI0C24101g : PYC1	Pyruvate carboxylase
YALI0C00209g	SCT1	YALI0C00209g : SCT1	Phospholipid:diacylglycerol acyltransferase.
YALI0E18964g	SLC1	YALI0E18964g : SLC1	1-acylglycerol-3-phosphate O-acyltransferase.
YALI0E32035g	TGL1	YALI0E32035g : TGL1	Cholesterol esterase, TGL1
YALI0D17534g	TGL3	YALI0D17534g : TGL3	Triacylglycerol lipase, TGL3
YALI0F10010g	TGL4	YALI0F10010g : TGL4	Triacylglycerol lipase, TGL4
YALI0E18568g	THIO1	YALI0E18568g : THIO1	3-ketoacyl-CoA thiolase, peroxisomal precursor
