# Supplementary material for: A genome-scale metabolic model of the lipid-accumulating yeast Yarrowia lipolytica
Source: BMC Syst Biol. 2012 May 4;6:35. doi: 10.1186/1752-0509-6-35 (PMC3443063; doi:10.1186/1752-0509-6-35)
Supplement: Additional file 6 — Complete validation tests for Y. lipolytica. This MATLAB file runs the validation tests of the Y. lipolytica metabolic model. It requires the COBRA Toolbox (2.0+). Each of the 152 tests is declared as a MATLAB function, in order to help the curation process. All tests can be ran in batch mode using: matlab -nodisplay -nosplash -nojvm -r “model0=runTests(‘supp_2.xml’, ‘test.results’); exit;” [file 1752-0509-6-35-S6.zip]

Archive with 1 entries (1 files):
- Additional_4_validation_matlab.m
