# Supplementary material for: A genome-scale metabolic model of the lipid-accumulating yeast Yarrowia lipolytica
Source: BMC Syst Biol. 2012 May 4;6:35. doi: 10.1186/1752-0509-6-35 (PMC3443063; doi:10.1186/1752-0509-6-35)
Supplement: Additional file 7 — Y. lipolytica iNL895 SBML model. SBML representation of the reconstructed model of Y. lipolytica. This XML file is compatible with SBML Level 2, Version 4, and has been tested with COBRA Toolbox (2.0) and CellDesigner (4.1). This model can also be retrieved from the BioModels database (http://biomodels.org), under model id MODEL1111190000. [file 1752-0509-6-35-S7.zip]

Archive with 1 entries (1 files):
- Additional_2_iNL895_sbml.xml
