# Supplementary material for: A genome-scale metabolic model of the lipid-accumulating yeast Yarrowia lipolytica
Source: BMC Syst Biol. 2012 May 4;6:35. doi: 10.1186/1752-0509-6-35 (PMC3443063; doi:10.1186/1752-0509-6-35)
Supplement: Additional file 7 — Y. lipolytica iNL895 SBML model. SBML representation of the reconstructed model of Y. lipolytica. This XML file is compatible with SBML Level 2, Version 4, and has been tested with COBRA Toolbox (2.0) and CellDesigner (4.1). This model can also be retrieved from the BioModels database (http://biomodels.org), under model id MODEL1111190000. [file 1752-0509-6-35-S7.zip › Additional_2_iNL895_sbml.xml]

<?xml version="1.0" encoding="UTF-8"?>
<sbml xmlns:dc="http://purl.org/dc/elements/1.1/" xmlns:html="http://www.w3.org/1999/xhtml" xmlns="http://www.sbml.org/sbml/level2/version4" xmlns:ns4="http://www.w3.org/2001/vcard-rdf/3.0#" xmlns:ns5="http://biomodels.net/biology-qualifiers/" xmlns:ns6="http://www.w3.org/1998/Math/MathML" xmlns:rdf="http://www.w3.org/1999/02/22-rdf-syntax-ns#" level="2" version="4">
  <model id="ylipolytica_loira_2011" metaid="meta_ylipolytica_loira_2011" name="Yarrowia lipolytica metabolic network">
    <notes>
      <html:body>
        <html:p>This SBML representation of the Yarrowia lipolytica metabolic network is made available under the Creative Commons Attribution-Share Alike 3.0 Unported Licence (see www.creativecommons.org).</html:p>
        <html:p>Nicolas Loira (loira@inria.fr, nloira@gmail.com); based on S.cerevisiae model yeast_4.36.xml (Herrgard, 2008)</html:p>
      </html:body>
    </notes>
    <annotation>
      <rdf:RDF>
        <rdf:Description rdf:about="meta_ylipolytica_loira_2011">
          <dc:creator rdf:parseType="Resource">
            <rdf:Bag>
              <rdf:li rdf:parseType="Resource">
                <ns4:N rdf:parseType="Resource">
                  <ns4:Given>Nicolas</ns4:Given>
                  <ns4:Family>Loira</ns4:Family>
                </ns4:N>
                <ns4:ORG>
                  <ns4:Orgname>INRIA Magnome</ns4:Orgname>
                </ns4:ORG>
                <ns4:EMAIL>nicolas.loira@inria.fr</ns4:EMAIL>
              </rdf:li>
              <rdf:li rdf:parseType="Resource">
                <ns4:N rdf:parseType="Resource">
                  <ns4:Given>David</ns4:Given>
                  <ns4:Family>Sherman</ns4:Family>
                </ns4:N>
                <ns4:ORG>
                  <ns4:Orgname>INRIA Magnome</ns4:Orgname>
                </ns4:ORG>
                <ns4:EMAIL>david.sherman@inria.fr</ns4:EMAIL>
              </rdf:li>
              <rdf:li rdf:parseType="Resource">
                <ns4:N rdf:parseType="Resource">
                  <ns4:Given>Thierry</ns4:Given>
                  <ns4:Family>Dulermo</ns4:Family>
                </ns4:N>
                <ns4:ORG>
                  <ns4:Orgname>INRA/CNRS Micalis</ns4:Orgname>
                </ns4:ORG>
                <ns4:EMAIL>dulermothierry@gmail.com</ns4:EMAIL>
              </rdf:li>
              <rdf:li rdf:parseType="Resource">
                <ns4:N rdf:parseType="Resource">
                  <ns4:Given>Jean-Marc</ns4:Given>
                  <ns4:Family>Nicaud</ns4:Family>
                </ns4:N>
                <ns4:ORG>
                  <ns4:Orgname>INRA/CNRS Micalis</ns4:Orgname>
                </ns4:ORG>
                <ns4:EMAIL>jean-marc.nicaud@inra.fr</ns4:EMAIL>
              </rdf:li>
            </rdf:Bag>
          </dc:creator>
        </rdf:Description>
      </rdf:RDF>
    </annotation>
    <listOfUnitDefinitions>
      <unitDefinition id="flux_unit">
        <listOfUnits>
          <unit kind="mole"/>
          <unit exponent="-1" kind="second"/>
        </listOfUnits>
      </unitDefinition>
    </listOfUnitDefinitions>
    <listOfCompartments>
      <compartment id="c_01" metaid="metaid_c_01" name="cell envelope" sboTerm="SBO:0000290" size="1">
        <annotation>
          <rdf:RDF>
            <rdf:Description rdf:about="#metaid_c_01">
              <ns5:is>
                <rdf:Bag>
                  <rdf:li rdf:resource="urn:miriam:obo.go:GO%3A0030313"/>
                </rdf:Bag>
              </ns5:is>
            </rdf:Description>
          </rdf:RDF>
        </annotation>
      </compartment>
      <compartment id="c_02" metaid="metaid_c_02" name="cytoplasm" sboTerm="SBO:0000290" size="1">
        <annotation>
          <rdf:RDF>
            <rdf:Description rdf:about="#metaid_c_02">
              <ns5:is>
                <rdf:Bag>
                  <rdf:li rdf:resource="urn:miriam:obo.go:GO%3A0005737"/>
                </rdf:Bag>
              </ns5:is>
            </rdf:Description>
          </rdf:RDF>
        </annotation>
      </compartment>
      <compartment id="c_03" metaid="metaid_c_03" name="endoplasmic reticulum" sboTerm="SBO:0000290" size="1">
        <annotation>
          <rdf:RDF>
            <rdf:Description rdf:about="#metaid_c_03">
              <ns5:is>
                <rdf:Bag>
                  <rdf:li rdf:resource="urn:miriam:obo.go:GO%3A0005783"/>
                </rdf:Bag>
              </ns5:is>
            </rdf:Description>
          </rdf:RDF>
        </annotation>
      </compartment>
      <compartment id="c_04" metaid="metaid_c_04" name="endoplasmic reticulum membrane" sboTerm="SBO:0000290" size="1">
        <annotation>
          <rdf:RDF>
            <rdf:Description rdf:about="#metaid_c_04">
              <ns5:is>
                <rdf:Bag>
                  <rdf:li rdf:resource="urn:miriam:obo.go:GO%3A0005789"/>
                </rdf:Bag>
              </ns5:is>
            </rdf:Description>
          </rdf:RDF>
        </annotation>
      </compartment>
      <compartment id="c_05" metaid="metaid_c_05" name="extracellular" sboTerm="SBO:0000290" size="1">
        <annotation>
          <rdf:RDF>
            <rdf:Description rdf:about="#metaid_c_05">
              <ns5:is>
                <rdf:Bag>
                  <rdf:li rdf:resource="urn:miriam:obo.go:GO%3A0005576"/>
                </rdf:Bag>
              </ns5:is>
            </rdf:Description>
          </rdf:RDF>
        </annotation>
      </compartment>
      <compartment id="c_06" metaid="metaid_c_06" name="Golgi" sboTerm="SBO:0000290" size="1">
        <annotation>
          <rdf:RDF>
            <rdf:Description rdf:about="#metaid_c_06">
              <ns5:is>
                <rdf:Bag>
                  <rdf:li rdf:resource="urn:miriam:obo.go:GO%3A0005794"/>
                </rdf:Bag>
              </ns5:is>
            </rdf:Description>
          </rdf:RDF>
        </annotation>
      </compartment>
      <compartment id="c_07" metaid="metaid_c_07" name="Golgi membrane" sboTerm="SBO:0000290" size="1">
        <annotation>
          <rdf:RDF>
            <rdf:Description rdf:about="#metaid_c_07">
              <ns5:is>
                <rdf:Bag>
                  <rdf:li rdf:resource="urn:miriam:obo.go:GO%3A0000139"/>
                </rdf:Bag>
              </ns5:is>
            </rdf:Description>
          </rdf:RDF>
        </annotation>
      </compartment>
      <compartment id="c_08" metaid="metaid_c_08" name="lipid particle" sboTerm="SBO:0000290" size="1">
        <annotation>
          <rdf:RDF>
            <rdf:Description rdf:about="#metaid_c_08">
              <ns5:is>
                <rdf:Bag>
                  <rdf:li rdf:resource="urn:miriam:obo.go:GO%3A0005811"/>
                </rdf:Bag>
              </ns5:is>
            </rdf:Description>
          </rdf:RDF>
        </annotation>
      </compartment>
      <compartment id="c_09" metaid="metaid_c_09" name="mitochondrial membrane" sboTerm="SBO:0000290" size="1">
        <annotation>
          <rdf:RDF>
            <rdf:Description rdf:about="#metaid_c_09">
              <ns5:is>
                <rdf:Bag>
                  <rdf:li rdf:resource="urn:miriam:obo.go:GO%3A0031966"/>
                </rdf:Bag>
              </ns5:is>
            </rdf:Description>
          </rdf:RDF>
        </annotation>
      </compartment>
      <compartment id="c_10" metaid="metaid_c_10" name="mitochondrion" sboTerm="SBO:0000290" size="1">
        <annotation>
          <rdf:RDF>
            <rdf:Description rdf:about="#metaid_c_10">
              <ns5:is>
                <rdf:Bag>
                  <rdf:li rdf:resource="urn:miriam:obo.go:GO%3A0005739"/>
                </rdf:Bag>
              </ns5:is>
            </rdf:Description>
          </rdf:RDF>
        </annotation>
      </compartment>
      <compartment id="c_11" metaid="metaid_c_11" name="nuclear membrane" sboTerm="SBO:0000290" size="1">
        <annotation>
          <rdf:RDF>
            <rdf:Description rdf:about="#metaid_c_11">
              <ns5:is>
                <rdf:Bag>
                  <rdf:li rdf:resource="urn:miriam:obo.go:GO%3A0031965"/>
                </rdf:Bag>
              </ns5:is>
            </rdf:Description>
          </rdf:RDF>
        </annotation>
      </compartment>
      <compartment id="c_12" metaid="metaid_c_12" name="nucleus" sboTerm="SBO:0000290" size="1">
        <annotation>
          <rdf:RDF>
            <rdf:Description rdf:about="#metaid_c_12">
              <ns5:is>
                <rdf:Bag>
                  <rdf:li rdf:resource="urn:miriam:obo.go:GO%3A0005634"/>
                </rdf:Bag>
              </ns5:is>
            </rdf:Description>
          </rdf:RDF>
        </annotation>
      </compartment>
      <compartment id="c_13" metaid="metaid_c_13" name="peroxisomal membrane" sboTerm="SBO:0000290" size="1">
        <annotation>
          <rdf:RDF>
            <rdf:Description rdf:about="#metaid_c_13">
              <ns5:is>
                <rdf:Bag>
                  <rdf:li rdf:resource="urn:miriam:obo.go:GO%3A0005778"/>
                </rdf:Bag>
              </ns5:is>
            </rdf:Description>
          </rdf:RDF>
        </annotation>
      </compartment>
      <compartment id="c_14" metaid="metaid_c_14" name="peroxisome" sboTerm="SBO:0000290" size="1">
        <annotation>
          <rdf:RDF>
            <rdf:Description rdf:about="#metaid_c_14">
              <ns5:is>
                <rdf:Bag>
                  <rdf:li rdf:resource="urn:miriam:obo.go:GO%3A0005777"/>
                </rdf:Bag>
              </ns5:is>
            </rdf:Description>
          </rdf:RDF>
        </annotation>
      </compartment>
      <compartment id="c_15" metaid="metaid_c_15" name="vacuolar membrane" sboTerm="SBO:0000290" size="1">
        <annotation>
          <rdf:RDF>
            <rdf:Description rdf:about="#metaid_c_15">
              <ns5:is>
                <rdf:Bag>
                  <rdf:li rdf:resource="urn:miriam:obo.go:GO%3A0005774"/>
                </rdf:Bag>
              </ns5:is>
            </rdf:Description>
          </rdf:RDF>
        </annotation>
      </compartment>
      <compartment id="c_16" metaid="metaid_c_16" name="vacuole" sboTerm="SBO:0000290" size="1">
        <annotation>
          <rdf:RDF>
            <rdf:Description rdf:about="#metaid_c_16">
              <ns5:is>
                <rdf:Bag>
                  <rdf:li rdf:resource="urn:miriam:obo.go:GO%3A0005773"/>
                </rdf:Bag>
              </ns5:is>
            </rdf:Description>
          </rdf:RDF>
        </annotation>
      </compartment>
      <compartment id="boundary" name="boundary" sboTerm="SBO:0000290" size="1"/>
    </listOfCompartments>
    <listOfSpecies>
      <species compartment="c_01" id="s_0001" name="(1-&gt;3)-beta-D-glucan [cell envelope]"/>
      <species compartment="c_02" id="s_0002" name="(1-&gt;3)-beta-D-glucan [cytoplasm]">
        </species>
      <species compartment="c_05" id="s_0003" name="(1-&gt;3)-beta-D-glucan [extracellular]"/>
      <species compartment="c_01" id="s_0004" name="(1-&gt;6)-beta-D-glucan [cell envelope]"/>
      <species compartment="c_02" id="s_4867916324031723730003465267113001569766204042973139179315134464" name="(1-&gt;6)-beta-D-glucan [cytoplasm]"/>
      <species compartment="c_10" id="s_0005" name="(2-amino-4-hydroxy-7,8-dihydropteridin-6-yl)methyl trihydrogen diphosphate [mitochondrion]">
        </species>
      <species compartment="c_10" id="s_0007" name="(2R,3R)-2,3-dihydroxy-3-methylpentanoate [mitochondrion]">
        </species>
      <species compartment="c_02" id="s_0008" name="(2R,3S)-3-isopropylmalate [cytoplasm]">
        </species>
      <species compartment="c_02" id="s_0009" name="5'-phosphoribosyl-4-(N-succinocarboxamide)-5-aminoimidazole [cytoplasm]">
        </species>
      <species compartment="c_02" id="s_0010" name="(2S)-2-isopropyl-3-oxosuccinate(2-) [cytoplasm]">
        </species>
      <species compartment="c_10" id="s_0011" name="(2S)-2-isopropyl-3-oxosuccinate(2-) [mitochondrion]">
        </species>
      <species compartment="c_10" id="s_0012" name="(2S,3R)-3-hydroxybutane-1,2,3-tricarboxylic acid [mitochondrion]">
        </species>
      <species compartment="c_02" id="s_0013" name="(5S,6S)-di-HETE [cytoplasm]"/>
      <species compartment="c_12" id="s_0014" name="(5S,6S)-di-HETE [nucleus]"/>
      <species compartment="c_02" id="s_0015" name="5,10-methenyl-THF [cytoplasm]">
        </species>
      <species compartment="c_10" id="s_0016" name="5,10-methenyl-THF [mitochondrion]">
        </species>
      <species compartment="c_02" id="s_0017" name="(N(omega)-L-arginino)succinic acid [cytoplasm]">
        </species>
      <species compartment="c_10" id="s_0018" name="(R)-2,3-dihydroxy-3-methylbutanoate [mitochondrion]">
        </species>
      <species compartment="c_02" id="s_0020" name="(R)-4'-phosphopantothenic acid [cytoplasm]">
        </species>
      <species compartment="c_02" id="s_0021" name="(R)-5-diphosphomevalonic acid [cytoplasm]">
        </species>
      <species compartment="c_02" id="s_0022" name="(R)-5-phosphomevalonic acid [cytoplasm]">
        </species>
      <species compartment="c_02" id="s_0023" name="(R)-acetoin [cytoplasm]">
        </species>
      <species compartment="c_02" id="s_0024" name="(R)-carnitine [cytoplasm]">
        </species>
      <species compartment="c_10" id="s_0026" name="(R)-carnitine [mitochondrion]">
        </species>
      <species compartment="c_14" id="s_0027" name="(R)-carnitine [peroxisome]">
        </species>
      <species compartment="c_05" id="s_0025" name="(R)-carnitine [extracellular]"/>
      <species compartment="c_02" id="s_0028" name="(R)-lactate [cytoplasm]">
        </species>
      <species compartment="c_10" id="s_0030" name="(R)-lactate [mitochondrion]">
        </species>
      <species compartment="c_05" id="s_0029" name="(R)-lactate [extracellular]"/>
      <species compartment="c_02" id="s_0031" name="(R)-mevalonate [cytoplasm]">
        </species>
      <species compartment="c_05" id="s_1835111557372697389266471572924970020013327129118188667305721856" name="(R)-mevalonate [extracellular]"/>
      <species compartment="c_02" id="s_0032" name="(R)-pantoate [cytoplasm]">
        </species>
      <species compartment="c_10" id="s_0033" name="(R)-pantoate [mitochondrion]">
        </species>
      <species compartment="c_02" id="s_0034" name="(R)-pantothenate [cytoplasm]">
        </species>
      <species compartment="c_05" id="s_0035" name="(R)-pantothenate [extracellular]"/>
      <species compartment="c_02" id="s_0036" name="(R)-S-lactoylglutathione [cytoplasm]">
        </species>
      <species compartment="c_10" id="s_0037" name="(R)-S-lactoylglutathione [mitochondrion]">
        </species>
      <species compartment="c_02" id="s_0038" name="(R,R)-2,3-butanediol [cytoplasm]">
        </species>
      <species compartment="c_05" id="s_0039" name="(R,R)-2,3-butanediol [extracellular]"/>
      <species compartment="c_02" id="s_0040" name="(S)-2,3-epoxysqualene [cytoplasm]">
        </species>
      <species compartment="c_03" id="s_0041" name="(S)-2,3-epoxysqualene [endoplasmic reticulum]">
        </species>
      <species compartment="c_10" id="s_0042" name="(S)-2-acetyl-2-hydroxybutanoate [mitochondrion]">
        </species>
      <species compartment="c_03" id="s_0043" name="(S)-3-hydroxydecanoyl-CoA [endoplasmic reticulum]"/>
      <species compartment="c_08" id="s_0044" name="(S)-3-hydroxydecanoyl-CoA [lipid particle]"/>
      <species compartment="c_14" id="s_0045" name="(S)-3-hydroxydecanoyl-CoA [peroxisome]">
        </species>
      <species compartment="c_03" id="s_0046" name="(S)-3-hydroxyhexacosanoyl-CoA [endoplasmic reticulum]"/>
      <species compartment="c_08" id="s_0047" name="(S)-3-hydroxyhexacosanoyl-CoA [lipid particle]"/>
      <species compartment="c_14" id="s_0048" name="(S)-3-hydroxyhexacosanoyl-CoA [peroxisome]">
        </species>
      <species compartment="c_03" id="s_0049" name="(S)-3-hydroxylauroyl-CoA [endoplasmic reticulum]"/>
      <species compartment="c_08" id="s_0050" name="(S)-3-hydroxylauroyl-CoA [lipid particle]"/>
      <species compartment="c_14" id="s_0051" name="(S)-3-hydroxylauroyl-CoA [peroxisome]">
        </species>
      <species compartment="c_03" id="s_0052" name="(S)-3-hydroxypalmitoyl-CoA [endoplasmic reticulum]"/>
      <species compartment="c_08" id="s_0053" name="(S)-3-hydroxypalmitoyl-CoA [lipid particle]"/>
      <species compartment="c_14" id="s_0054" name="(S)-3-hydroxypalmitoyl-CoA [peroxisome]">
        </species>
      <species compartment="c_03" id="s_0055" name="(S)-3-hydroxytetradecanoyl-CoA [endoplasmic reticulum]"/>
      <species compartment="c_08" id="s_0056" name="(S)-3-hydroxytetradecanoyl-CoA [lipid particle]"/>
      <species compartment="c_14" id="s_0057" name="(S)-3-hydroxytetradecanoyl-CoA [peroxisome]">
        </species>
      <species compartment="c_01" id="s_0058" name="(S)-3-methyl-2-oxopentanoate [cell envelope]"/>
      <species compartment="c_02" id="s_0059" name="(S)-3-methyl-2-oxopentanoate [cytoplasm]">
        </species>
      <species compartment="c_03" id="s_0060" name="(S)-3-methyl-2-oxopentanoate [endoplasmic reticulum]"/>
      <species compartment="c_08" id="s_0062" name="(S)-3-methyl-2-oxopentanoate [lipid particle]"/>
      <species compartment="c_10" id="s_0063" name="(S)-3-methyl-2-oxopentanoate [mitochondrion]">
        </species>
      <species compartment="c_05" id="s_0061" name="(S)-3-methyl-2-oxopentanoate [extracellular]"/>
      <species compartment="c_02" id="s_0064" name="(S)-dihydroorotate [cytoplasm]">
        </species>
      <species compartment="c_02" id="s_0065" name="(S)-lactaldehyde [cytoplasm]">
        </species>
      <species compartment="c_02" id="s_0066" name="(S)-lactate [cytoplasm]">
        </species>
      <species compartment="c_10" id="s_0068" name="(S)-lactate [mitochondrion]">
        </species>
      <species compartment="c_05" id="s_0067" name="(S)-lactate [extracellular]"/>
      <species compartment="c_02" id="s_0069" name="(S)-malate [cytoplasm]">
        </species>
      <species compartment="c_10" id="s_0071" name="(S)-malate [mitochondrion]">
        </species>
      <species compartment="c_14" id="s_0072" name="(S)-malate [peroxisome]">
        </species>
      <species compartment="c_05" id="s_0070" name="(S)-malate [extracellular]"/>
      <species compartment="c_02" id="s_0073" name="(Z)-tetradec-7-enoyl-[acyl-carrier protein] [cytoplasm]">
        </species>
      <species compartment="c_10" id="s_0074" name="(Z)-tetradec-7-enoyl-[acyl-carrier protein] [mitochondrion]">
        </species>
      <species compartment="c_01" id="s_0075" name="1,2-diacylglycerol 3-diphosphate [cell envelope]"/>
      <species compartment="c_03" id="s_0076" name="1,2-dioleoyl-sn-glycero-3-phosphocholine [endoplasmic reticulum]"/>
      <species compartment="c_03" id="s_0077" name="1,2-dioleoylglycerol [endoplasmic reticulum]"/>
      <species compartment="c_02" id="s_0078" name="1-(2-carboxyphenylamino)-1-deoxy-D-ribulose 5-phosphate [cytoplasm]">
        </species>
      <species compartment="c_02" id="s_0079" name="1-(5-phospho-D-ribosyl)-5-[(5-phospho-D-ribosylamino)methylideneamino]imidazole-4-carboxamide [cytoplasm]">
        </species>
      <species compartment="c_02" id="s_0080" name="1-(5-phosphoribosyl)-5'-AMP [cytoplasm]">
        </species>
      <species compartment="c_02" id="s_0081" name="1-(sn-glycero-3-phospho)-1D-myo-inositol [cytoplasm]">
        </species>
      <species compartment="c_05" id="s_0082" name="1-(sn-glycero-3-phospho)-1D-myo-inositol [extracellular]"/>
      <species compartment="c_03" id="s_0083" name="1-acyl-sn-glycerol 3-phosphate [endoplasmic reticulum]"/>
      <species compartment="c_08" id="s_0084" name="1-acyl-sn-glycerol 3-phosphate [lipid particle]"/>
      <species compartment="c_01" id="s_0085" name="1-acylglycerophosphocholine [cell envelope]"/>
      <species compartment="c_10" id="s_0087" name="1-acylglycerophosphocholine [mitochondrion]"/>
      <species compartment="c_05" id="s_0086" name="1-acylglycerophosphocholine [extracellular]"/>
      <species compartment="c_02" id="s_0088" name="1-C-(indol-3-yl)glycerol 3-phosphate [cytoplasm]">
        </species>
      <species compartment="c_02" id="s_0089" name="1-methylnicotinamide [cytoplasm]">
        </species>
      <species compartment="c_01" id="s_0090" name="1-phosphatidyl-1D-myo-inositol [cell envelope]"/>
      <species compartment="c_02" id="s_0091" name="1-phosphatidyl-1D-myo-inositol [cytoplasm]">
        </species>
      <species compartment="c_03" id="s_0092" name="1-phosphatidyl-1D-myo-inositol [endoplasmic reticulum]"/>
      <species compartment="c_06" id="s_0093" name="1-phosphatidyl-1D-myo-inositol [Golgi]"/>
      <species compartment="c_10" id="s_0094" name="1-phosphatidyl-1D-myo-inositol [mitochondrion]"/>
      <species compartment="c_12" id="s_0095" name="1-phosphatidyl-1D-myo-inositol [nucleus]">
        </species>
      <species compartment="c_16" id="s_0096" name="1-phosphatidyl-1D-myo-inositol [vacuole]"/>
      <species compartment="c_01" id="s_0097" name="1-phosphatidyl-1D-myo-inositol 3,5-bisphosphate [cell envelope]"/>
      <species compartment="c_02" id="s_0098" name="1-phosphatidyl-1D-myo-inositol 3,5-bisphosphate [cytoplasm]">
        </species>
      <species compartment="c_03" id="s_0099" name="1-phosphatidyl-1D-myo-inositol 3,5-bisphosphate [endoplasmic reticulum]"/>
      <species compartment="c_10" id="s_0100" name="1-phosphatidyl-1D-myo-inositol 3,5-bisphosphate [mitochondrion]"/>
      <species compartment="c_16" id="s_0101" name="1-phosphatidyl-1D-myo-inositol 3,5-bisphosphate [vacuole]"/>
      <species compartment="c_01" id="s_0102" name="1-phosphatidyl-1D-myo-inositol 3-phosphate [cell envelope]"/>
      <species compartment="c_02" id="s_0103" name="1-phosphatidyl-1D-myo-inositol 3-phosphate [cytoplasm]">
        </species>
      <species compartment="c_03" id="s_0104" name="1-phosphatidyl-1D-myo-inositol 3-phosphate [endoplasmic reticulum]"/>
      <species compartment="c_10" id="s_0105" name="1-phosphatidyl-1D-myo-inositol 3-phosphate [mitochondrion]"/>
      <species compartment="c_16" id="s_0106" name="1-phosphatidyl-1D-myo-inositol 3-phosphate [vacuole]"/>
      <species compartment="c_01" id="s_0107" name="1-phosphatidyl-1D-myo-inositol 4,5-bisphosphate [cell envelope]"/>
      <species compartment="c_02" id="s_0108" name="1-phosphatidyl-1D-myo-inositol 4,5-bisphosphate [cytoplasm]">
        </species>
      <species compartment="c_03" id="s_0109" name="1-phosphatidyl-1D-myo-inositol 4,5-bisphosphate [endoplasmic reticulum]"/>
      <species compartment="c_12" id="s_0110" name="1-phosphatidyl-1D-myo-inositol 4,5-bisphosphate [nucleus]"/>
      <species compartment="c_01" id="s_0111" name="1-phosphatidyl-1D-myo-inositol 4-phosphate [cell envelope]"/>
      <species compartment="c_02" id="s_0112" name="1-phosphatidyl-1D-myo-inositol 4-phosphate [cytoplasm]">
        </species>
      <species compartment="c_03" id="s_0113" name="1-phosphatidyl-1D-myo-inositol 4-phosphate [endoplasmic reticulum]"/>
      <species compartment="c_06" id="s_0114" name="1-phosphatidyl-1D-myo-inositol 4-phosphate [Golgi]"/>
      <species compartment="c_10" id="s_0115" name="1-phosphatidyl-1D-myo-inositol 4-phosphate [mitochondrion]"/>
      <species compartment="c_12" id="s_0116" name="1-phosphatidyl-1D-myo-inositol 4-phosphate [nucleus]">
        </species>
      <species compartment="c_16" id="s_0117" name="1-phosphatidyl-1D-myo-inositol 4-phosphate [vacuole]"/>
      <species compartment="c_02" id="s_0118" name="1-pyrroline-3-hydroxy-5-carboxylic acid [cytoplasm]">
        </species>
      <species compartment="c_10" id="s_0119" name="1-pyrroline-3-hydroxy-5-carboxylic acid [mitochondrion]">
        </species>
      <species compartment="c_02" id="s_0120" name="1-pyrroline-5-carboxylate [cytoplasm]">
        </species>
      <species compartment="c_10" id="s_0121" name="1-pyrroline-5-carboxylate [mitochondrion]">
        </species>
      <species compartment="c_02" id="s_0122" name="10-formyl-THF [cytoplasm]">
        </species>
      <species compartment="c_10" id="s_0123" name="10-formyl-THF [mitochondrion]">
        </species>
      <species compartment="c_02" id="s_0124" name="14-demethyllanosterol [cytoplasm]">
        </species>
      <species compartment="c_12" id="s_0125" name="1D-myo-inositol 1,3,4,5-tetrakisphosphate [nucleus]">
        </species>
      <species compartment="c_12" id="s_0126" name="1D-myo-inositol 1,4,5,6-tetrakisphosphate [nucleus]">
        </species>
      <species compartment="c_12" id="s_0127" name="1D-myo-inositol 1,4,5-trisphosphate [nucleus]">
        </species>
      <species compartment="c_02" id="s_0128" name="1D-myo-inositol 1-phosphate [cytoplasm]">
        </species>
      <species compartment="c_06" id="s_0129" name="1D-myo-inositol 1-phosphate [Golgi]"/>
      <species compartment="c_03" id="s_0130" name="1D-myo-inositol 3-phosphate [endoplasmic reticulum]"/>
      <species compartment="c_10" id="s_0131" name="1D-myo-inositol 3-phosphate [mitochondrion]"/>
      <species compartment="c_02" id="s_0132" name="1D-myo-inositol 4,5-bisphosphate [cytoplasm]"/>
      <species compartment="c_02" id="s_0133" name="2',3'-cyclic AMP [cytoplasm]">
        </species>
      <species compartment="c_02" id="s_0134" name="2'-deoxyadenosine [cytoplasm]">
        </species>
      <species compartment="c_05" id="s_0135" name="2'-deoxyadenosine [extracellular]"/>
      <species compartment="c_02" id="s_0136" name="deoxycytidine [cytoplasm]">
        </species>
      <species compartment="c_05" id="s_0137" name="deoxycytidine [extracellular]"/>
      <species compartment="c_02" id="s_0138" name="2'-deoxyguanosine [cytoplasm]">
        </species>
      <species compartment="c_05" id="s_0139" name="2'-deoxyguanosine [extracellular]"/>
      <species compartment="c_02" id="s_0140" name="2'-deoxyinosine [cytoplasm]">
        </species>
      <species compartment="c_05" id="s_0141" name="2'-deoxyinosine [extracellular]"/>
      <species compartment="c_02" id="s_0142" name="2'-deoxyuridine [cytoplasm]">
        </species>
      <species compartment="c_05" id="s_0143" name="2'-deoxyuridine [extracellular]"/>
      <species compartment="c_02" id="s_0144" name="2,3-bisphospho-D-glyceric acid [cytoplasm]">
        </species>
      <species compartment="c_02" id="s_0145" name="2,5-diamino-4-hydroxy-6-(5-phosphoribosylamino)pyrimidine [cytoplasm]">
        </species>
      <species compartment="c_02" id="s_0146" name="2,5-diamino-6-(5-phosphono)ribitylamino-4(3H)-pyrimidinone [cytoplasm]">
        </species>
      <species compartment="c_02" id="s_0147" name="2-(3-amino-3-carboxypropyl)-L-histidine [cytoplasm]">
        </species>
      <species compartment="c_02" id="s_0148" name="2-[3-carboxy-3-(methylammonio)propyl]-L-histidine [cytoplasm]">
        </species>
      <species compartment="c_10" id="s_0149" name="2-acetamido-5-oxopentanoate [mitochondrion]">
        </species>
      <species compartment="c_10" id="s_0150" name="2-acetyllactic acid [mitochondrion]">
        </species>
      <species compartment="c_02" id="s_0151" name="2-amino-3-(3-oxoprop-1-enyl)but-2-enedioate [cytoplasm]">
        </species>
      <species compartment="c_10" id="s_0152" name="2-amino-6-(hydroxymethyl)-7,8-dihydropteridin-4-ol [mitochondrion]">
        </species>
      <species compartment="c_02" id="s_0153" name="2-dehydropantoate [cytoplasm]">
        </species>
      <species compartment="c_10" id="s_0154" name="2-dehydropantoate [mitochondrion]">
        </species>
      <species compartment="c_02" id="s_0155" name="2-deoxy-D-ribofuranose 1-phosphate [cytoplasm]">
        </species>
      <species compartment="c_02" id="s_0156" name="2-deoxy-D-ribose [cytoplasm]">
        </species>
      <species compartment="c_02" id="s_0157" name="2-deoxy-D-ribose 5-phosphate [cytoplasm]">
        </species>
      <species compartment="c_02" id="s_0158" name="5'-phosphoribosyl-N-formylglycineamidine [cytoplasm]">
        </species>
      <species compartment="c_10" id="s_0159" name="2-hexaprenyl-5-hydroxy-6-methoxy-3-methyl-1,4-benzoquinone [mitochondrion]">
        </species>
      <species compartment="c_10" id="s_0160" name="2-hexaprenyl-6-methoxy-1,4-benzoquinone [mitochondrion]">
        </species>
      <species compartment="c_10" id="s_0161" name="2-hexaprenyl-6-methoxy-3-methyl-1,4-benzoquinone [mitochondrion]">
        </species>
      <species compartment="c_10" id="s_0162" name="2-hexaprenyl-6-methoxyphenol [mitochondrion]">
        </species>
      <species compartment="c_02" id="s_0163" name="2-hydroxy-3-oxobutyl phosphate [cytoplasm]">
        </species>
      <species compartment="c_02" id="s_0164" name="2-hydroxybutyric acid [cytoplasm]">
        </species>
      <species compartment="c_05" id="s_0165" name="2-hydroxybutyric acid [extracellular]"/>
      <species compartment="c_03" id="s_0166" name="2-hydroxyhexadecanal [endoplasmic reticulum]"/>
      <species compartment="c_02" id="s_0167" name="2-isopropylmalate [cytoplasm]">
        </species>
      <species compartment="c_10" id="s_0169" name="2-isopropylmalate [mitochondrion]">
        </species>
      <species compartment="c_05" id="s_0168" name="2-isopropylmalate [extracellular]"/>
      <species compartment="c_02" id="s_0170" name="2-isopropylmaleic acid [cytoplasm]">
        </species>
      <species compartment="c_02" id="s_0171" name="2-methylbutanol [cytoplasm]">
        </species>
      <species compartment="c_10" id="s_0173" name="2-methylbutanol [mitochondrion]">
        </species>
      <species compartment="c_05" id="s_0172" name="2-methylbutanol [extracellular]"/>
      <species compartment="c_02" id="s_0174" name="2-methylbutanal [cytoplasm]">
        </species>
      <species compartment="c_10" id="s_0176" name="2-methylbutanal [mitochondrion]">
        </species>
      <species compartment="c_05" id="s_0175" name="2-methylbutanal [extracellular]"/>
      <species compartment="c_02" id="s_0177" name="2-methylbutyl acetate [cytoplasm]">
        </species>
      <species compartment="c_05" id="s_0178" name="2-methylbutyl acetate [extracellular]"/>
      <species compartment="c_10" id="s_0179" name="2-methylcitrate(3-) [mitochondrion]">
        </species>
      <species compartment="c_10" id="s_0180" name="2-oxaloglutaric acid [mitochondrion]">
        </species>
      <species compartment="c_02" id="s_0181" name="2-oxoadipic acid [cytoplasm]">
        </species>
      <species compartment="c_10" id="s_0182" name="2-oxoadipic acid [mitochondrion]">
        </species>
      <species compartment="c_02" id="s_0183" name="2-oxobutanoate [cytoplasm]">
        </species>
      <species compartment="c_10" id="s_0184" name="2-oxobutanoate [mitochondrion]">
        </species>
      <species compartment="c_02" id="s_0185" name="2-oxoglutarate [cytoplasm]">
        </species>
      <species compartment="c_10" id="s_0187" name="2-oxoglutarate [mitochondrion]">
        </species>
      <species compartment="c_12" id="s_0188" name="2-oxoglutarate [nucleus]">
        </species>
      <species compartment="c_14" id="s_0189" name="2-oxoglutarate [peroxisome]">
        </species>
      <species compartment="c_05" id="s_0186" name="2-oxoglutarate [extracellular]"/>
      <species compartment="c_02" id="s_0190" name="2-phenylethanol [cytoplasm]">
        </species>
      <species compartment="c_10" id="s_0192" name="2-phenylethanol [mitochondrion]">
        </species>
      <species compartment="c_05" id="s_0191" name="2-phenylethanol [extracellular]"/>
      <species compartment="c_02" id="s_0193" name="2-phospho-D-glyceric acid [cytoplasm]">
        </species>
      <species compartment="c_02" id="s_0194" name="2-trans,6-trans,10-trans-geranylgeranyl diphosphate [cytoplasm]">
        </species>
      <species compartment="c_02" id="s_0195" name="2-trans,6-trans-farnesyl diphosphate [cytoplasm]">
        </species>
      <species compartment="c_10" id="s_0196" name="2-trans,6-trans-farnesyl diphosphate [mitochondrion]">
        </species>
      <species compartment="c_02" id="s_0197" name="3',5'-cyclic AMP [cytoplasm]">
        </species>
      <species compartment="c_02" id="s_0198" name="3',5'-cyclic CMP [cytoplasm]">
        </species>
      <species compartment="c_02" id="s_0199" name="3',5'-cyclic dAMP [cytoplasm]">
        </species>
      <species compartment="c_02" id="s_0200" name="3',5'-cyclic GMP [cytoplasm]">
        </species>
      <species compartment="c_02" id="s_0201" name="3',5'-cyclic IMP [cytoplasm]">
        </species>
      <species compartment="c_02" id="s_0202" name="3'-dephospho-CoA [cytoplasm]">
        </species>
      <species compartment="c_03" id="s_0203" name="3'-dephospho-CoA [endoplasmic reticulum]"/>
      <species compartment="c_08" id="s_0204" name="3'-dephospho-CoA [lipid particle]"/>
      <species compartment="c_10" id="s_0205" name="3'-dephospho-CoA [mitochondrion]">
        </species>
      <species compartment="c_02" id="s_0206" name="3'-phospho-5'-adenylyl sulfate [cytoplasm]">
        </species>
      <species compartment="c_10" id="s_0207" name="3-(3-sn-phosphatidyl)-sn-glycerol 1-phosphate [mitochondrion]"/>
      <species compartment="c_10" id="s_0208" name="3-(4-hydroxyphenyl)lactate [mitochondrion]">
        </species>
      <species compartment="c_02" id="s_0209" name="3-(4-hydroxyphenyl)pyruvate [cytoplasm]">
        </species>
      <species compartment="c_10" id="s_0210" name="3-(4-hydroxyphenyl)pyruvate [mitochondrion]">
        </species>
      <species compartment="c_14" id="s_0211" name="3-(4-hydroxyphenyl)pyruvate [peroxisome]">
        </species>
      <species compartment="c_02" id="s_0212" name="3-(imidazol-4-yl)-2-oxopropyl dihydrogen phosphate [cytoplasm]">
        </species>
      <species compartment="c_02" id="s_0213" name="indole-3-pyruvate [cytoplasm]">
        </species>
      <species compartment="c_02" id="s_0214" name="3-aminopropanal [cytoplasm]">
        </species>
      <species compartment="c_02" id="s_0215" name="3-dehydro-4-methylzymosterol [cytoplasm]">
        </species>
      <species compartment="c_02" id="s_0216" name="3-dehydroquinate [cytoplasm]">
        </species>
      <species compartment="c_02" id="s_0217" name="3-dehydroshikimate [cytoplasm]">
        </species>
      <species compartment="c_03" id="s_0218" name="3-ketosphinganine [endoplasmic reticulum]"/>
      <species compartment="c_02" id="s_0219" name="3-hexaprenyl-4,5-dihydroxybenzoic acid [cytoplasm]">
        </species>
      <species compartment="c_10" id="s_0220" name="3-hexaprenyl-4,5-dihydroxybenzoic acid [mitochondrion]">
        </species>
      <species compartment="c_10" id="s_0221" name="3-hexaprenyl-4-hydroxy-5-methoxybenzoic acid [mitochondrion]">
        </species>
      <species compartment="c_02" id="s_0222" name="3-hexaprenyl-4-hydroxybenzoic acid [cytoplasm]">
        </species>
      <species compartment="c_10" id="s_0223" name="3-hexaprenyl-4-hydroxybenzoic acid [mitochondrion]">
        </species>
      <species compartment="c_02" id="s_0225" name="3-hydroxy-3-methylglutaryl-CoA [cytoplasm]">
        </species>
      <species compartment="c_03" id="s_0226" name="3-hydroxy-3-methylglutaryl-CoA [endoplasmic reticulum]"/>
      <species compartment="c_08" id="s_0227" name="3-hydroxy-3-methylglutaryl-CoA [lipid particle]"/>
      <species compartment="c_10" id="s_0228" name="3-hydroxy-3-methylglutaryl-CoA [mitochondrion]">
        </species>
      <species compartment="c_02" id="s_0229" name="3-hydroxy-L-kynurenine [cytoplasm]">
        </species>
      <species compartment="c_03" id="s_0230" name="3-hydroxyacyl-CoA [endoplasmic reticulum]"/>
      <species compartment="c_02" id="s_0231" name="3-hydroxyanthranilate [cytoplasm]">
        </species>
      <species compartment="c_03" id="s_0232" name="3-hydroxydocosanoyl-CoA [endoplasmic reticulum]"/>
      <species compartment="c_03" id="s_0233" name="3-hydroxyicosanoyl-CoA [endoplasmic reticulum]"/>
      <species compartment="c_03" id="s_0234" name="3-hydroxyoctadecanoyl-CoA [endoplasmic reticulum]"/>
      <species compartment="c_08" id="s_0235" name="3-hydroxyoctadecanoyl-CoA [lipid particle]"/>
      <species compartment="c_14" id="s_0236" name="3-hydroxyoctadecanoyl-CoA [peroxisome]">
        </species>
      <species compartment="c_03" id="s_0237" name="3-hydroxytetracosanoyl-CoA [endoplasmic reticulum]"/>
      <species compartment="c_02" id="s_0238" name="3-methyl-2-oxobutanoate [cytoplasm]">
        </species>
      <species compartment="c_10" id="s_0239" name="3-methyl-2-oxobutanoate [mitochondrion]">
        </species>
      <species compartment="c_02" id="s_0240" name="3-methylbutanal [cytoplasm]">
        </species>
      <species compartment="c_10" id="s_0242" name="3-methylbutanal [mitochondrion]">
        </species>
      <species compartment="c_05" id="s_0241" name="3-methylbutanal [extracellular]"/>
      <species compartment="c_03" id="s_0243" name="3-oxodecanoyl-CoA [endoplasmic reticulum]"/>
      <species compartment="c_08" id="s_0244" name="3-oxodecanoyl-CoA [lipid particle]"/>
      <species compartment="c_14" id="s_0245" name="3-oxodecanoyl-CoA [peroxisome]">
        </species>
      <species compartment="c_03" id="s_0246" name="3-oxodocosanoyl-CoA [endoplasmic reticulum]"/>
      <species compartment="c_03" id="s_0247" name="3-oxohexacosanoyl-CoA [endoplasmic reticulum]"/>
      <species compartment="c_08" id="s_0248" name="3-oxohexacosanoyl-CoA [lipid particle]"/>
      <species compartment="c_14" id="s_0249" name="3-oxohexacosanoyl-CoA [peroxisome]">
        </species>
      <species compartment="c_03" id="s_0250" name="3-oxoicosanoyl-CoA [endoplasmic reticulum]"/>
      <species compartment="c_03" id="s_0251" name="3-oxolauroyl-CoA [endoplasmic reticulum]"/>
      <species compartment="c_08" id="s_0252" name="3-oxolauroyl-CoA [lipid particle]"/>
      <species compartment="c_14" id="s_0253" name="3-oxolauroyl-CoA [peroxisome]">
        </species>
      <species compartment="c_03" id="s_0254" name="3-oxooctadecanoyl-CoA [endoplasmic reticulum]"/>
      <species compartment="c_08" id="s_0255" name="3-oxooctadecanoyl-CoA [lipid particle]"/>
      <species compartment="c_14" id="s_0256" name="3-oxooctadecanoyl-CoA [peroxisome]">
        </species>
      <species compartment="c_03" id="s_0257" name="3-oxopalmitoyl-CoA [endoplasmic reticulum]"/>
      <species compartment="c_08" id="s_0258" name="3-oxopalmitoyl-CoA [lipid particle]"/>
      <species compartment="c_14" id="s_0259" name="3-oxopalmitoyl-CoA [peroxisome]">
        </species>
      <species compartment="c_03" id="s_0260" name="3-oxotetracosanoyl-CoA [endoplasmic reticulum]"/>
      <species compartment="c_03" id="s_0261" name="3-oxotetradecanoyl-CoA [endoplasmic reticulum]"/>
      <species compartment="c_08" id="s_0262" name="3-oxotetradecanoyl-CoA [lipid particle]"/>
      <species compartment="c_14" id="s_0263" name="3-oxotetradecanoyl-CoA [peroxisome]">
        </species>
      <species compartment="c_02" id="s_0264" name="3-phosphoglycerate [cytoplasm]">
        </species>
      <species compartment="c_02" id="s_0265" name="1,3-bisphospho-D-glycerate [cytoplasm]">
        </species>
      <species compartment="c_02" id="s_0266" name="3-phospho-hydroxypyruvate [cytoplasm]">
        </species>
      <species compartment="c_02" id="s_0267" name="3-phosphoshikimic acid [cytoplasm]">
        </species>
      <species compartment="c_02" id="s_0268" name="4,4-dimethyl-5alpha-cholesta-8,14,24-trien-3beta-ol [cytoplasm]">
        </species>
      <species compartment="c_02" id="s_0269" name="4,5-bis(diphospho)-1D-myo-inositol tetrakisphosphate [cytoplasm]"/>
      <species compartment="c_02" id="s_0270" name="4-(phosphonooxy)-L-threonine [cytoplasm]">
        </species>
      <species compartment="c_02" id="s_0271" name="4-acetamidobutanal [cytoplasm]">
        </species>
      <species compartment="c_02" id="s_0272" name="4-acetamidobutanoate [cytoplasm]">
        </species>
      <species compartment="c_02" id="s_0273" name="4-amino-2-methyl-5-diphosphomethylpyrimidine [cytoplasm]">
        </species>
      <species compartment="c_02" id="s_0274" name="4-amino-2-methyl-5-phosphomethylpyrimidine [cytoplasm]">
        </species>
      <species compartment="c_02" id="s_0275" name="4-amino-4-deoxychorismate(2-) [cytoplasm]">
        </species>
      <species compartment="c_02" id="s_0276" name="4-amino-5-hydroxymethyl-2-methylpyrimidine [cytoplasm]">
        </species>
      <species compartment="c_02" id="s_0277" name="4-aminobenzoate [cytoplasm]">
        </species>
      <species compartment="c_10" id="s_0279" name="4-aminobenzoate [mitochondrion]">
        </species>
      <species compartment="c_05" id="s_0278" name="4-aminobenzoate [extracellular]"/>
      <species compartment="c_02" id="s_0280" name="4-aminobutanal [cytoplasm]">
        </species>
      <species compartment="c_10" id="s_0281" name="4-aminobutanal [mitochondrion]">
        </species>
      <species compartment="c_03" id="s_0282" name="4-coumaroyl-CoA [endoplasmic reticulum]"/>
      <species compartment="c_08" id="s_0283" name="4-coumaroyl-CoA [lipid particle]"/>
      <species compartment="c_10" id="s_0284" name="4-coumaroyl-CoA [mitochondrion]">
        </species>
      <species compartment="c_02" id="s_0285" name="4-diphospho-1D-myo-inositol pentakisphosphate [cytoplasm]"/>
      <species compartment="c_02" id="s_0286" name="4-guanidinobutanamide [cytoplasm]">
        </species>
      <species compartment="c_02" id="s_0287" name="4-guanidinobutanoic acid [cytoplasm]">
        </species>
      <species compartment="c_02" id="s_0288" name="4-hydroxy-2-oxoglutarate(2-) [cytoplasm]">
        </species>
      <species compartment="c_10" id="s_0289" name="4-hydroxy-2-oxoglutarate(2-) [mitochondrion]">
        </species>
      <species compartment="c_14" id="s_0290" name="4-hydroxy-2-oxoglutarate(2-) [peroxisome]">
        </species>
      <species compartment="c_02" id="s_0291" name="4-hydroxy-L-threonine [cytoplasm]">
        </species>
      <species compartment="c_02" id="s_0292" name="4-hydroxybenzoate [cytoplasm]">
        </species>
      <species compartment="c_10" id="s_0293" name="4-hydroxybenzoate [mitochondrion]">
        </species>
      <species compartment="c_03" id="s_0294" name="4-hydroxybenzoyl-CoA [endoplasmic reticulum]"/>
      <species compartment="c_08" id="s_0295" name="4-hydroxybenzoyl-CoA [lipid particle]"/>
      <species compartment="c_10" id="s_0296" name="4-hydroxybenzoyl-CoA [mitochondrion]">
        </species>
      <species compartment="c_02" id="s_0297" name="4-methyl-2-oxopentanoate [cytoplasm]">
        </species>
      <species compartment="c_10" id="s_0298" name="4-methyl-2-oxopentanoate [mitochondrion]">
        </species>
      <species compartment="c_02" id="s_0299" name="4-methyl-5-(2-phosphonooxyethyl)thiazole [cytoplasm]">
        </species>
      <species compartment="c_02" id="s_0300" name="4-methylthio-2-oxobutanoate [cytoplasm]">
        </species>
      <species compartment="c_02" id="s_0301" name="4-phospho-L-aspartate [cytoplasm]">
        </species>
      <species compartment="c_02" id="s_0302" name="4alpha-methylzymosterol [cytoplasm]">
        </species>
      <species compartment="c_02" id="s_0303" name="4beta-methylzymosterol-4alpha-carboxylic acid [cytoplasm]">
        </species>
      <species compartment="c_02" id="s_0304" name="5'-adenylyl sulfate [cytoplasm]">
        </species>
      <species compartment="c_02" id="s_0305" name="5'-S-methyl-5'-thioadenosine [cytoplasm]">
        </species>
      <species compartment="c_02" id="s_0306" name="xanthosine-5-phosphate [cytoplasm]">
        </species>
      <species compartment="c_02" id="s_0307" name="5,10-methylenetetrahydrofolate(2-) [cytoplasm]">
        </species>
      <species compartment="c_10" id="s_0308" name="5,10-methylenetetrahydrofolate(2-) [mitochondrion]">
        </species>
      <species compartment="c_02" id="s_0309" name="THF [cytoplasm]">
        </species>
      <species compartment="c_10" id="s_0310" name="THF [mitochondrion]">
        </species>
      <species compartment="c_02" id="s_0311" name="5,6,7,8-tetrahydrofolyl-L-glutamic acid [cytoplasm]">
        </species>
      <species compartment="c_02" id="s_0312" name="5,6-bis(diphospho)-1D-myo-inositol tetrakisphosphate [cytoplasm]">
        </species>
      <species compartment="c_02" id="s_0313" name="5-(2-hydroxyethyl)-4-methylthiazole [cytoplasm]">
        </species>
      <species compartment="c_02" id="s_0314" name="5-(methylsulfanyl)-2,3-dioxopentyl phosphate [cytoplasm]">
        </species>
      <species compartment="c_02" id="s_0315" name="5-[(5-phospho-1-deoxy-D-ribulos-1-ylamino)methylideneamino]-1-(5-phospho-D-ribosyl)imidazole-4-carboxamide [cytoplasm]">
        </species>
      <species compartment="c_02" id="s_0316" name="5'-phosphoribosyl-5-aminoimidazole [cytoplasm]">
        </species>
      <species compartment="c_02" id="s_0317" name="AICAR [cytoplasm]">
        </species>
      <species compartment="c_02" id="s_0318" name="phosphoribosyl-carboxy-aminoimidazole [cytoplasm]">
        </species>
      <species compartment="c_02" id="s_0319" name="5-amino-6-(5-phosphoribitylamino)uracil [cytoplasm]">
        </species>
      <species compartment="c_02" id="s_0320" name="5-amino-6-(D-ribitylamino)uracil [cytoplasm]">
        </species>
      <species compartment="c_02" id="s_0321" name="5-aminolevulinate [cytoplasm]">
        </species>
      <species compartment="c_10" id="s_0323" name="5-aminolevulinate [mitochondrion]">
        </species>
      <species compartment="c_05" id="s_0322" name="5-aminolevulinate [extracellular]"/>
      <species compartment="c_02" id="s_0324" name="5-diphospho-1D-myo-inositol pentakisphosphate [cytoplasm]">
        </species>
      <species compartment="c_02" id="s_0325" name="phosphoribosyl-formamido-carboxamide [cytoplasm]">
        </species>
      <species compartment="c_02" id="s_0326" name="5-formyltetrahydrofolic acid [cytoplasm]">
        </species>
      <species compartment="c_10" id="s_0327" name="5-formyltetrahydrofolic acid [mitochondrion]">
        </species>
      <species compartment="c_05" id="s_5470088922863450173868994652061105506176428423222024789781643264" name="5-formyltetrahydrofolic acid [extracellular]"/>
      <species compartment="c_02" id="s_0328" name="5-methyltetrahydrofolate(2-) [cytoplasm]">
        </species>
      <species compartment="c_02" id="s_0329" name="5-methyltetrahydropteroyltri-L-glutamic acid [cytoplasm]">
        </species>
      <species compartment="c_02" id="s_0330" name="5-O-(1-carboxyvinyl)-3-phosphoshikimic acid [cytoplasm]">
        </species>
      <species compartment="c_02" id="s_0331" name="PRPP [cytoplasm]">
        </species>
      <species compartment="c_10" id="s_0332" name="PRPP [mitochondrion]">
        </species>
      <species compartment="c_02" id="s_0333" name="5-phosphoribosylamine [cytoplasm]">
        </species>
      <species compartment="c_02" id="s_0334" name="5-phosphoribosyl-ATP [cytoplasm]">
        </species>
      <species compartment="c_02" id="s_0335" name="6,7-dimethyl-8-(1-D-ribityl)lumazine [cytoplasm]">
        </species>
      <species compartment="c_03" id="s_0336" name="6-(alpha-D-glucosaminyl)-1-phosphatidyl-1D-myo-inositol [endoplasmic reticulum]"/>
      <species compartment="c_03" id="s_0337" name="6-(alpha-D-glucosaminyl)-O-acyl-1-phosphatidyl-1D-myo-inositol [endoplasmic reticulum]"/>
      <species compartment="c_03" id="s_0338" name="6-(N-acetyl-alpha-D-glucosaminyl)-1-phosphatidyl-1D-myo-inositol [endoplasmic reticulum]"/>
      <species compartment="c_03" id="s_0339" name="6-[6-(2-aminoethylphosphoryl)-alpha-mannosyl-(1-&gt;6)-2-(2-aminoethylphosphoryl)-alpha-mannosyl-(1-&gt;6)-alpha-2-(2-aminoethylphosphoryl)mannosyl-(1-&gt;4)-alpha-glucosaminyl]-O-acyl-1-phosphatidyl-1D-myo-inositol [endoplasmic reticulum]"/>
      <species compartment="c_02" id="s_0340" name="6-diphospho-1D-myo-inositol pentakisphosphate [cytoplasm]"/>
      <species compartment="c_03" id="s_0341" name="6-O-[alpha-D-mannosyl-(1-&gt;4)-alpha-D-glucosaminyl]-O-acyl-1-phosphatidyl-1D-myo-inositol [endoplasmic reticulum]"/>
      <species compartment="c_02" id="s_0342" name="6-O-phosphono-D-glucono-1,5-lactone [cytoplasm]">
        </species>
      <species compartment="c_03" id="s_0343" name="6-O-phosphono-D-glucono-1,5-lactone [endoplasmic reticulum]">
        </species>
      <species compartment="c_03" id="s_0344" name="6-O-{2-O-[(2-aminoethyl)phosphoryl]-alpha-D-mannosyl-(1-&gt;4)-alpha-D-glucosaminyl}-O-acyl-1-phosphatidyl-1D-myo-inositol [endoplasmic reticulum]"/>
      <species compartment="c_03" id="s_0345" name="6-O-{alpha-D-mannosyl-(1-&gt;2)-alpha-D-mannosyl-(1-&gt;6)-2-O-[(2-aminoethyl)phosphoryl]-alpha-D-mannosyl-(1-&gt;4)-alpha-D-glucosaminyl}-O-acyl-1-phosphatidyl-1D-myo-inositol [endoplasmic reticulum]"/>
      <species compartment="c_03" id="s_0346" name="6-O-{alpha-D-mannosyl-(1-&gt;6)-2-O-[(2-aminoethyl)phosphoryl]-alpha-D-mannosyl-(1-&gt;4)-alpha-D-glucosaminyl}-O-acyl-1-phosphatidyl-1D-myo-inositol [endoplasmic reticulum]"/>
      <species compartment="c_02" id="s_0347" name="6-phospho-D-gluconate [cytoplasm]">
        </species>
      <species compartment="c_02" id="s_0348" name="7,8-diaminononanoate [cytoplasm]">
        </species>
      <species compartment="c_05" id="s_0349" name="7,8-diaminononanoate [extracellular]"/>
      <species compartment="c_02" id="s_0350" name="7,8-dihydroneopterin [cytoplasm]">
        </species>
      <species compartment="c_10" id="s_0351" name="7,8-dihydroneopterin [mitochondrion]">
        </species>
      <species compartment="c_02" id="s_0352" name="7,8-dihydroneopterin 3'-phosphate [cytoplasm]">
        </species>
      <species compartment="c_02" id="s_0353" name="7,8-dihydroneopterin 3'-triphosphate [cytoplasm]">
        </species>
      <species compartment="c_02" id="s_0354" name="7,8-dihydropteroate [cytoplasm]">
        </species>
      <species compartment="c_10" id="s_0355" name="7,8-dihydropteroate [mitochondrion]">
        </species>
      <species compartment="c_02" id="s_0356" name="7-phospho-2-dehydro-3-deoxy-D-arabino-heptonic acid [cytoplasm]">
        </species>
      <species compartment="c_10" id="s_0357" name="7-phospho-2-dehydro-3-deoxy-D-arabino-heptonic acid [mitochondrion]">
        </species>
      <species compartment="c_01" id="s_0358" name="8-amino-7-oxononanoate [cell envelope]"/>
      <species compartment="c_02" id="s_0359" name="8-amino-7-oxononanoate [cytoplasm]">
        </species>
      <species compartment="c_03" id="s_0360" name="8-amino-7-oxononanoate [endoplasmic reticulum]"/>
      <species compartment="c_08" id="s_0362" name="8-amino-7-oxononanoate [lipid particle]"/>
      <species compartment="c_10" id="s_0363" name="8-amino-7-oxononanoate [mitochondrion]"/>
      <species compartment="c_05" id="s_0361" name="8-amino-7-oxononanoate [extracellular]"/>
      <species compartment="c_02" id="s_0364" name="9H-xanthine [cytoplasm]">
        </species>
      <species compartment="c_05" id="s_0365" name="9H-xanthine [extracellular]"/>
      <species compartment="c_02" id="s_0366" name="acetaldehyde [cytoplasm]">
        </species>
      <species compartment="c_10" id="s_0368" name="acetaldehyde [mitochondrion]">
        </species>
      <species compartment="c_05" id="s_0367" name="acetaldehyde [extracellular]"/>
      <species compartment="c_02" id="s_0369" name="acetate [cytoplasm]">
        </species>
      <species compartment="c_03" id="s_0370" name="acetate [endoplasmic reticulum]"/>
      <species compartment="c_10" id="s_0372" name="acetate [mitochondrion]">
        </species>
      <species compartment="c_12" id="s_0373" name="acetate [nucleus]"/>
      <species compartment="c_05" id="s_0371" name="acetate [extracellular]"/>
      <species compartment="c_02" id="s_0374" name="acetoacetyl-CoA [cytoplasm]">
        </species>
      <species compartment="c_03" id="s_0375" name="acetoacetyl-CoA [endoplasmic reticulum]"/>
      <species compartment="c_08" id="s_0376" name="acetoacetyl-CoA [lipid particle]"/>
      <species compartment="c_10" id="s_0377" name="acetoacetyl-CoA [mitochondrion]">
        </species>
      <species compartment="c_02" id="s_0378" name="acetyl-[acyl-carrier protein] [cytoplasm]">
        </species>
      <species compartment="c_10" id="s_0379" name="acetyl-[acyl-carrier protein] [mitochondrion]">
        </species>
      <species compartment="c_02" id="s_0380" name="acetyl-CoA [cytoplasm]">
        </species>
      <species compartment="c_03" id="s_0381" name="acetyl-CoA [endoplasmic reticulum]"/>
      <species compartment="c_08" id="s_0382" name="acetyl-CoA [lipid particle]"/>
      <species compartment="c_10" id="s_0383" name="acetyl-CoA [mitochondrion]">
        </species>
      <species compartment="c_12" id="s_0384" name="acetyl-CoA [nucleus]">
        </species>
      <species compartment="c_14" id="s_0385" name="acetyl-CoA [peroxisome]">
        </species>
      <species compartment="c_03" id="s_0386" name="acyl-CoA [endoplasmic reticulum]"/>
      <species compartment="c_08" id="s_0387" name="acyl-CoA [lipid particle]"/>
      <species compartment="c_03" id="s_0388" name="acylglycerone phosphates [endoplasmic reticulum]"/>
      <species compartment="c_08" id="s_0389" name="acylglycerone phosphates [lipid particle]"/>
      <species compartment="c_02" id="s_0390" name="adenine [cytoplasm]">
        </species>
      <species compartment="c_10" id="s_0392" name="adenine [mitochondrion]">
        </species>
      <species compartment="c_05" id="s_0391" name="adenine [extracellular]"/>
      <species compartment="c_02" id="s_0393" name="adenosine [cytoplasm]">
        </species>
      <species compartment="c_10" id="s_0395" name="adenosine [mitochondrion]">
        </species>
      <species compartment="c_05" id="s_0394" name="adenosine [extracellular]"/>
      <species compartment="c_02" id="s_0396" name="adenosine 2'-phosphate [cytoplasm]">
        </species>
      <species compartment="c_02" id="s_0397" name="adenosine 3',5'-bismonophosphate [cytoplasm]">
        </species>
      <species compartment="c_10" id="s_0399" name="adenosine 3',5'-bismonophosphate [mitochondrion]">
        </species>
      <species compartment="c_05" id="s_0398" name="adenosine 3',5'-bismonophosphate [extracellular]"/>
      <species compartment="c_02" id="s_0400" name="ADP [cytoplasm]">
        </species>
      <species compartment="c_03" id="s_0401" name="ADP [endoplasmic reticulum]"/>
      <species compartment="c_06" id="s_0402" name="ADP [Golgi]">
        </species>
      <species compartment="c_10" id="s_0403" name="ADP [mitochondrion]">
        </species>
      <species compartment="c_12" id="s_0404" name="ADP [nucleus]">
        </species>
      <species compartment="c_14" id="s_0405" name="ADP [peroxisome]">
        </species>
      <species compartment="c_16" id="s_0406" name="ADP [vacuole]">
        </species>
      <species compartment="c_02" id="s_0407" name="ADP-ribose [cytoplasm]">
        </species>
      <species compartment="c_12" id="s_0408" name="ADP-ribose [nucleus]"/>
      <species compartment="c_02" id="s_0409" name="Ala-tRNA(Ala) [cytoplasm]">
        </species>
      <species compartment="c_02" id="s_0410" name="D-glucose 6-phosphate [cytoplasm]">
        </species>
      <species compartment="c_03" id="s_0411" name="D-glucose 6-phosphate [endoplasmic reticulum]">
        </species>
      <species compartment="c_02" id="s_0412" name="allantoate [cytoplasm]">
        </species>
      <species compartment="c_05" id="s_0413" name="allantoate [extracellular]"/>
      <species compartment="c_02" id="s_0414" name="allantoin [cytoplasm]">
        </species>
      <species compartment="c_05" id="s_0415" name="allantoin [extracellular]"/>
      <species compartment="c_02" id="s_0416" name="alpha,alpha-trehalose [cytoplasm]">
        </species>
      <species compartment="c_16" id="s_0418" name="alpha,alpha-trehalose [vacuole]">
        </species>
      <species compartment="c_05" id="s_0417" name="alpha,alpha-trehalose [extracellular]"/>
      <species compartment="c_02" id="s_0419" name="alpha,alpha-trehalose 6-phosphate [cytoplasm]">
        </species>
      <species compartment="c_02" id="s_0420" name="alpha-D-galactose 1-phosphate [cytoplasm]">
        </species>
      <species compartment="c_02" id="s_0421" name="alpha-D-glucosamine 1-phosphate [cytoplasm]">
        </species>
      <species compartment="c_02" id="s_0422" name="alpha-D-glucosamine 6-phosphate [cytoplasm]">
        </species>
      <species compartment="c_05" id="s_0423" name="alpha-D-glucosamine 6-phosphate [extracellular]"/>
      <species compartment="c_06" id="s_0424" name="alpha-D-mannosyl-beta-D-mannosyldiacetylchitobiosyldiphosphodolichol [Golgi]">
        </species>
      <species compartment="c_02" id="s_0425" name="alpha-D-ribose 1-phosphate [cytoplasm]">
        </species>
      <species compartment="c_10" id="s_0426" name="alpha-D-ribose 1-phosphate [mitochondrion]">
        </species>
      <species compartment="c_02" id="s_0427" name="ribose-5-phosphate [cytoplasm]">
        </species>
      <species compartment="c_02" id="s_0428" name="aminoacetaldehyde [cytoplasm]">
        </species>
      <species compartment="c_02" id="s_0429" name="aminoacetone [cytoplasm]">
        </species>
      <species compartment="c_02" id="s_0430" name="ammonium [cytoplasm]">
        </species>
      <species compartment="c_10" id="s_0432" name="ammonium [mitochondrion]">
        </species>
      <species compartment="c_12" id="s_0433" name="ammonium [nucleus]">
        </species>
      <species compartment="c_05" id="s_0431" name="ammonium [extracellular]"/>
      <species compartment="c_02" id="s_0434" name="AMP [cytoplasm]">
        </species>
      <species compartment="c_10" id="s_0435" name="AMP [mitochondrion]">
        </species>
      <species compartment="c_12" id="s_0436" name="AMP [nucleus]">
        </species>
      <species compartment="c_14" id="s_0437" name="AMP [peroxisome]">
        </species>
      <species compartment="c_02" id="s_0438" name="amylose [cytoplasm]">
        </species>
      <species compartment="c_02" id="s_0439" name="anthranilate [cytoplasm]">
        </species>
      <species compartment="c_02" id="s_0440" name="Arg-tRNA(Arg) [cytoplasm]">
        </species>
      <species compartment="c_10" id="s_0441" name="Arg-tRNA(Arg) [mitochondrion]">
        </species>
      <species compartment="c_02" id="s_0442" name="Asn-tRNA(Asn) [cytoplasm]">
        </species>
      <species compartment="c_10" id="s_0443" name="Asn-tRNA(Asn) [mitochondrion]">
        </species>
      <species compartment="c_02" id="s_0444" name="Asp-tRNA(Asp) [cytoplasm]">
        </species>
      <species compartment="c_10" id="s_0445" name="Asp-tRNA(Asp) [mitochondrion]">
        </species>
      <species compartment="c_02" id="s_0446" name="ATP [cytoplasm]">
        </species>
      <species compartment="c_03" id="s_0447" name="ATP [endoplasmic reticulum]"/>
      <species compartment="c_06" id="s_0448" name="ATP [Golgi]">
        </species>
      <species compartment="c_10" id="s_0449" name="ATP [mitochondrion]">
        </species>
      <species compartment="c_12" id="s_0450" name="ATP [nucleus]">
        </species>
      <species compartment="c_14" id="s_0451" name="ATP [peroxisome]">
        </species>
      <species compartment="c_16" id="s_0452" name="ATP [vacuole]">
        </species>
      <species compartment="c_02" id="s_0453" name="beta-alanine [cytoplasm]">
        </species>
      <species compartment="c_02" id="s_0454" name="beta-D-fructose 2,6-bisphosphate [cytoplasm]">
        </species>
      <species compartment="c_02" id="s_0456" name="beta-D-mannosyldiacetylchitobiosyldiphosphodolichol [cytoplasm]"/>
      <species compartment="c_06" id="s_0457" name="beta-D-mannosyldiacetylchitobiosyldiphosphodolichol [Golgi]">
        </species>
      <species compartment="c_02" id="s_0458" name="bicarbonate [cytoplasm]">
        </species>
      <species compartment="c_10" id="s_0460" name="bicarbonate [mitochondrion]">
        </species>
      <species compartment="c_12" id="s_0461" name="bicarbonate [nucleus]">
        </species>
      <species compartment="c_14" id="s_0462" name="bicarbonate [peroxisome]"/>
      <species compartment="c_05" id="s_0459" name="bicarbonate [extracellular]"/>
      <species compartment="c_02" id="s_0463" name="biomass [cytoplasm]"/>
      <species compartment="c_02" id="s_0465" name="biotin [cytoplasm]">
        </species>
      <species compartment="c_05" id="s_0466" name="biotin [extracellular]"/>
      <species compartment="c_02" id="s_0467" name="biotinyl-5'-AMP [cytoplasm]">
        </species>
      <species compartment="c_10" id="s_0468" name="but-1-ene-1,2,4-tricarboxylic acid [mitochondrion]">
        </species>
      <species compartment="c_02" id="s_0469" name="carbamoyl phosphate [cytoplasm]">
        </species>
      <species compartment="c_02" id="s_0470" name="carbon dioxide [cytoplasm]">
        </species>
      <species compartment="c_03" id="s_0471" name="carbon dioxide [endoplasmic reticulum]"/>
      <species compartment="c_06" id="s_0473" name="carbon dioxide [Golgi]">
        </species>
      <species compartment="c_10" id="s_0474" name="carbon dioxide [mitochondrion]">
        </species>
      <species compartment="c_12" id="s_0475" name="carbon dioxide [nucleus]">
        </species>
      <species compartment="c_14" id="s_0476" name="carbon dioxide [peroxisome]">
        </species>
      <species compartment="c_16" id="s_0477" name="carbon dioxide [vacuole]">
        </species>
      <species compartment="c_05" id="s_0472" name="carbon dioxide [extracellular]"/>
      <species compartment="c_02" id="s_0478" name="carboxyacetyl-[acyl-carrier protein] [cytoplasm]">
        </species>
      <species compartment="c_10" id="s_0479" name="carboxyacetyl-[acyl-carrier protein] [mitochondrion]">
        </species>
      <species compartment="c_10" id="s_0480" name="cardiolipin [mitochondrion]">
        </species>
      <species compartment="c_02" id="s_0481" name="CDP [cytoplasm]">
        </species>
      <species compartment="c_12" id="s_0482" name="CDP [nucleus]">
        </species>
      <species compartment="c_02" id="s_0483" name="CDP-choline [cytoplasm]">
        </species>
      <species compartment="c_03" id="s_0484" name="CDP-choline [endoplasmic reticulum]"/>
      <species compartment="c_01" id="s_0485" name="CDP-diacylglycerol [cell envelope]"/>
      <species compartment="c_03" id="s_0486" name="CDP-diacylglycerol [endoplasmic reticulum]"/>
      <species compartment="c_10" id="s_0487" name="CDP-diacylglycerol [mitochondrion]">
        </species>
      <species compartment="c_02" id="s_0488" name="CDP-ethanolamine [cytoplasm]">
        </species>
      <species compartment="c_02" id="s_0491" name="cerotate [cytoplasm]">
        </species>
      <species compartment="c_14" id="s_0492" name="cerotate [peroxisome]">
        </species>
      <species compartment="c_08" id="s_0493" name="cerotic acid [lipid particle]"/>
      <species compartment="c_03" id="s_2662" name="cerotic acid [endoplasmic reticulum]"/>
      <species compartment="c_02" id="s_0494" name="chitin [cytoplasm]">
        </species>
      <species compartment="c_01" id="s_0495" name="chitosan [cell envelope]"/>
      <species compartment="c_01" id="s_0496" name="choline [cell envelope]"/>
      <species compartment="c_02" id="s_0497" name="choline [cytoplasm]">
        </species>
      <species compartment="c_05" id="s_0498" name="choline [extracellular]"/>
      <species compartment="c_02" id="s_0499" name="choline phosphate [cytoplasm]">
        </species>
      <species compartment="c_02" id="s_0500" name="chorismate(2-) [cytoplasm]">
        </species>
      <species compartment="c_02" id="s_0501" name="cis-aconitate(3-) [cytoplasm]"/>
      <species compartment="c_10" id="s_0502" name="cis-aconitate(3-) [mitochondrion]"/>
      <species compartment="c_02" id="s_0503" name="cis-palmitoleoyl-[acyl-carrier protein] [cytoplasm]">
        </species>
      <species compartment="c_10" id="s_0504" name="cis-palmitoleoyl-[acyl-carrier protein] [mitochondrion]">
        </species>
      <species compartment="c_02" id="s_0505" name="cis-vaccenoyl-[acyl-carrier protein] [cytoplasm]">
        </species>
      <species compartment="c_10" id="s_0506" name="cis-vaccenoyl-[acyl-carrier protein] [mitochondrion]">
        </species>
      <species compartment="c_02" id="s_0507" name="citrate(3-) [cytoplasm]">
        </species>
      <species compartment="c_10" id="s_0509" name="citrate(3-) [mitochondrion]">
        </species>
      <species compartment="c_14" id="s_0510" name="citrate(3-) [peroxisome]">
        </species>
      <species compartment="c_05" id="s_0508" name="citrate(3-) [extracellular]"/>
      <species compartment="c_02" id="s_0511" name="CMP [cytoplasm]">
        </species>
      <species compartment="c_03" id="s_0512" name="CMP [endoplasmic reticulum]"/>
      <species compartment="c_10" id="s_0513" name="CMP [mitochondrion]">
        </species>
      <species compartment="c_02" id="s_0514" name="coenzyme A [cytoplasm]">
        </species>
      <species compartment="c_03" id="s_0515" name="coenzyme A [endoplasmic reticulum]">
        </species>
      <species compartment="c_08" id="s_0516" name="coenzyme A [lipid particle]"/>
      <species compartment="c_10" id="s_0517" name="coenzyme A [mitochondrion]">
        </species>
      <species compartment="c_12" id="s_0518" name="coenzyme A [nucleus]">
        </species>
      <species compartment="c_14" id="s_0519" name="coenzyme A [peroxisome]">
        </species>
      <species compartment="c_02" id="s_0520" name="coproporphyrinogen III [cytoplasm]">
        </species>
      <species compartment="c_02" id="s_0521" name="CTP [cytoplasm]">
        </species>
      <species compartment="c_03" id="s_0522" name="CTP [endoplasmic reticulum]"/>
      <species compartment="c_10" id="s_0523" name="CTP [mitochondrion]">
        </species>
      <species compartment="c_02" id="s_0524" name="Cys-tRNA(Cys) [cytoplasm]">
        </species>
      <species compartment="c_02" id="s_0525" name="cytidine [cytoplasm]">
        </species>
      <species compartment="c_05" id="s_0526" name="cytidine [extracellular]"/>
      <species compartment="c_02" id="s_0527" name="cytosine [cytoplasm]">
        </species>
      <species compartment="c_05" id="s_0528" name="cytosine [extracellular]"/>
      <species compartment="c_02" id="s_0529" name="D-arabinono-1,4-lactone [cytoplasm]">
        </species>
      <species compartment="c_02" id="s_0530" name="D-arabinose [cytoplasm]">
        </species>
      <species compartment="c_05" id="s_0531" name="D-arabinose [extracellular]"/>
      <species compartment="c_02" id="s_0532" name="D-erythro-1-(imidazol-4-yl)glycerol 3-phosphate [cytoplasm]">
        </species>
      <species compartment="c_02" id="s_0533" name="D-erythrose 4-phosphate(2-) [cytoplasm]">
        </species>
      <species compartment="c_10" id="s_0534" name="D-erythrose 4-phosphate(2-) [mitochondrion]">
        </species>
      <species compartment="c_02" id="s_0535" name="D-fructose [cytoplasm]">
        </species>
      <species compartment="c_05" id="s_0536" name="D-fructose [extracellular]"/>
      <species compartment="c_02" id="s_0537" name="D-fructose 1,6-bisphosphate [cytoplasm]">
        </species>
      <species compartment="c_02" id="s_0538" name="D-fructose 1-phosphate [cytoplasm]">
        </species>
      <species compartment="c_02" id="s_0539" name="D-fructose 6-phosphate [cytoplasm]">
        </species>
      <species compartment="c_02" id="s_0540" name="D-galactose [cytoplasm]">
        </species>
      <species compartment="c_05" id="s_0541" name="D-galactose [extracellular]"/>
      <species compartment="c_05" id="s_0542" name="D-galacturonate [extracellular]"/>
      <species compartment="c_02" id="s_0543" name="D-glucitol [cytoplasm]">
        </species>
      <species compartment="c_05" id="s_0544" name="D-glucitol [extracellular]"/>
      <species compartment="c_02" id="s_0545" name="D-glucose [cytoplasm]">
        </species>
      <species compartment="c_03" id="s_0546" name="D-glucose [endoplasmic reticulum]"/>
      <species compartment="c_16" id="s_0548" name="D-glucose [vacuole]">
        </species>
      <species compartment="c_05" id="s_0547" name="D-glucose [extracellular]"/>
      <species compartment="c_02" id="s_0549" name="D-glucose 1-phosphate [cytoplasm]">
        </species>
      <species compartment="c_02" id="s_0550" name="D-glyceraldehyde [cytoplasm]">
        </species>
      <species compartment="c_02" id="s_0551" name="D-mannose [cytoplasm]">
        </species>
      <species compartment="c_05" id="s_0552" name="D-mannose [extracellular]"/>
      <species compartment="c_02" id="s_0553" name="D-mannose 1-phosphate [cytoplasm]">
        </species>
      <species compartment="c_02" id="s_0554" name="D-mannose 6-phosphate [cytoplasm]">
        </species>
      <species compartment="c_02" id="s_0555" name="D-ribose [cytoplasm]">
        </species>
      <species compartment="c_05" id="s_0556" name="D-ribose [extracellular]"/>
      <species compartment="c_02" id="s_0557" name="D-ribulose 5-phosphate [cytoplasm]">
        </species>
      <species compartment="c_02" id="s_0558" name="D-xylose [cytoplasm]">
        </species>
      <species compartment="c_05" id="s_0559" name="D-xylose [extracellular]"/>
      <species compartment="c_02" id="s_0560" name="D-xylulose [cytoplasm]">
        </species>
      <species compartment="c_02" id="s_0561" name="D-xylulose 5-phosphate [cytoplasm]">
        </species>
      <species compartment="c_02" id="s_0562" name="dADP [cytoplasm]">
        </species>
      <species compartment="c_12" id="s_0563" name="dADP [nucleus]">
        </species>
      <species compartment="c_02" id="s_0564" name="dAMP [cytoplasm]">
        </species>
      <species compartment="c_10" id="s_0565" name="dAMP [mitochondrion]"/>
      <species compartment="c_02" id="s_0566" name="dATP [cytoplasm]">
        </species>
      <species compartment="c_02" id="s_0567" name="dCDP [cytoplasm]">
        </species>
      <species compartment="c_12" id="s_0568" name="dCDP [nucleus]">
        </species>
      <species compartment="c_02" id="s_0569" name="dCMP [cytoplasm]">
        </species>
      <species compartment="c_02" id="s_0570" name="dCTP [cytoplasm]">
        </species>
      <species compartment="c_02" id="s_0571" name="deamido-NAD(+) [cytoplasm]">
        </species>
      <species compartment="c_10" id="s_0572" name="deamido-NAD(+) [mitochondrion]">
        </species>
      <species compartment="c_12" id="s_0573" name="deamido-NAD(+) [nucleus]">
        </species>
      <species compartment="c_01" id="s_0574" name="decanoate [cell envelope]"/>
      <species compartment="c_02" id="s_0575" name="decanoate [cytoplasm]">
        </species>
      <species compartment="c_03" id="s_0576" name="decanoate [endoplasmic reticulum]"/>
      <species compartment="c_08" id="s_0578" name="decanoate [lipid particle]"/>
      <species compartment="c_10" id="s_0579" name="decanoate [mitochondrion]"/>
      <species compartment="c_14" id="s_0580" name="decanoate [peroxisome]">
        </species>
      <species compartment="c_05" id="s_0577" name="decanoate [extracellular]"/>
      <species compartment="c_10" id="s_0581" name="decanoyl-[acyl-carrier protein] [mitochondrion]">
        </species>
      <species compartment="c_02" id="s_0582" name="decanoyl-CoA [cytoplasm]">
        </species>
      <species compartment="c_03" id="s_0583" name="decanoyl-CoA [endoplasmic reticulum]"/>
      <species compartment="c_08" id="s_0584" name="decanoyl-CoA [lipid particle]"/>
      <species compartment="c_14" id="s_0585" name="decanoyl-CoA [peroxisome]">
        </species>
      <species compartment="c_08" id="s_0586" name="decaprenyl diphosphate [lipid particle]"/>
      <species compartment="c_02" id="s_0587" name="dehydro-D-arabinono-1,4-lactone [cytoplasm]">
        </species>
      <species compartment="c_02" id="s_0588" name="Delta(6)-trans,Delta(8)-cis-leukotriene B4 [cytoplasm]"/>
      <species compartment="c_12" id="s_0589" name="Delta(6)-trans,Delta(8)-cis-leukotriene B4 [nucleus]"/>
      <species compartment="c_02" id="s_0590" name="dethiobiotin [cytoplasm]">
        </species>
      <species compartment="c_02" id="s_0591" name="dGDP [cytoplasm]">
        </species>
      <species compartment="c_12" id="s_0592" name="dGDP [nucleus]">
        </species>
      <species compartment="c_02" id="s_0593" name="dGMP [cytoplasm]">
        </species>
      <species compartment="c_10" id="s_0594" name="dGMP [mitochondrion]"/>
      <species compartment="c_02" id="s_0595" name="dGTP [cytoplasm]">
        </species>
      <species compartment="c_02" id="s_0596" name="diglyceride [cytoplasm]">
        </species>
      <species compartment="c_03" id="s_0597" name="diglyceride [endoplasmic reticulum]"/>
      <species compartment="c_08" id="s_0598" name="diglyceride [lipid particle]"/>
      <species compartment="c_10" id="s_0599" name="diglyceride [mitochondrion]"/>
      <species compartment="c_12" id="s_0600" name="diglyceride [nucleus]"/>
      <species compartment="c_02" id="s_0601" name="dihydrofolic acid [cytoplasm]">
        </species>
      <species compartment="c_10" id="s_0602" name="dihydrofolic acid [mitochondrion]">
        </species>
      <species compartment="c_10" id="s_0603" name="dihydrolipoamide [mitochondrion]">
        </species>
      <species compartment="c_10" id="s_0604" name="dihydrolipoylprotein [mitochondrion]">
        </species>
      <species compartment="c_02" id="s_0605" name="pyrophosphate [cytoplasm]">
        </species>
      <species compartment="c_03" id="s_0606" name="pyrophosphate [endoplasmic reticulum]"/>
      <species compartment="c_08" id="s_0607" name="pyrophosphate [lipid particle]"/>
      <species compartment="c_10" id="s_0608" name="pyrophosphate [mitochondrion]">
        </species>
      <species compartment="c_12" id="s_0609" name="pyrophosphate [nucleus]">
        </species>
      <species compartment="c_14" id="s_0610" name="pyrophosphate [peroxisome]">
        </species>
      <species compartment="c_08" id="s_0611" name="docosaprenyl diphosphate [lipid particle]"/>
      <species compartment="c_08" id="s_0612" name="dodecaprenyl diphosphate [lipid particle]"/>
      <species compartment="c_02" id="s_0613" name="dolichol [cytoplasm]">
        </species>
      <species compartment="c_08" id="s_0614" name="dolichol [lipid particle]"/>
      <species compartment="c_03" id="s_0615" name="dolichyl D-mannosyl phosphate [endoplasmic reticulum]">
        </species>
      <species compartment="c_02" id="s_0616" name="dolichyl phosphate [cytoplasm]">
        </species>
      <species compartment="c_03" id="s_0617" name="dolichyl phosphate [endoplasmic reticulum]">
        </species>
      <species compartment="c_02" id="s_0618" name="dTDP [cytoplasm]">
        </species>
      <species compartment="c_12" id="s_2796" name="dTDP [nucleus]"/>
      <species compartment="c_02" id="s_0619" name="dTMP [cytoplasm]">
        </species>
      <species compartment="c_02" id="s_0620" name="dTTP [cytoplasm]">
        </species>
      <species compartment="c_05" id="s_0621" name="dTTP [extracellular]"/>
      <species compartment="c_02" id="s_0622" name="dUDP [cytoplasm]">
        </species>
      <species compartment="c_12" id="s_0623" name="dUDP [nucleus]">
        </species>
      <species compartment="c_02" id="s_0624" name="dUMP [cytoplasm]">
        </species>
      <species compartment="c_12" id="s_0625" name="dUMP [nucleus]">
        </species>
      <species compartment="c_02" id="s_0626" name="dUTP [cytoplasm]">
        </species>
      <species compartment="c_02" id="s_0627" name="episterol [cytoplasm]">
        </species>
      <species compartment="c_03" id="s_0628" name="episterol [endoplasmic reticulum]"/>
      <species compartment="c_05" id="s_0629" name="episterol [extracellular]"/>
      <species compartment="c_03" id="s_0630" name="episteryl oleate [endoplasmic reticulum]"/>
      <species compartment="c_03" id="s_0631" name="episteryl palmitoleate [endoplasmic reticulum]"/>
      <species compartment="c_02" id="s_0632" name="ergosta-5,7,22,24(28)-tetraen-3beta-ol [cytoplasm]">
        </species>
      <species compartment="c_03" id="s_0633" name="ergosta-5,7,22,24(28)-tetraen-3beta-ol [endoplasmic reticulum]">
        </species>
      <species compartment="c_02" id="s_0634" name="ergosta-5,7,24(28)-trien-3beta-ol [cytoplasm]">
        </species>
      <species compartment="c_01" id="s_0635" name="ergosterol [cell envelope]"/>
      <species compartment="c_02" id="s_0636" name="ergosterol [cytoplasm]">
        </species>
      <species compartment="c_03" id="s_0637" name="ergosterol [endoplasmic reticulum]">
        </species>
      <species compartment="c_08" id="s_0639" name="ergosterol [lipid particle]"/>
      <species compartment="c_05" id="s_0638" name="ergosterol [extracellular]"/>
      <species compartment="c_02" id="s_0640" name="ergosterol 3-beta-D-glucoside [cytoplasm]">
        </species>
      <species compartment="c_01" id="s_0641" name="ergosterol ester [cell envelope]"/>
      <species compartment="c_02" id="s_0642" name="ergosterol ester [cytoplasm]"/>
      <species compartment="c_03" id="s_0643" name="ergosterol ester [endoplasmic reticulum]"/>
      <species compartment="c_08" id="s_0644" name="ergosterol ester [lipid particle]"/>
      <species compartment="c_03" id="s_0645" name="ergosteryl oleate [endoplasmic reticulum]"/>
      <species compartment="c_03" id="s_0646" name="ergosteryl palmitoleate [endoplasmic reticulum]"/>
      <species compartment="c_02" id="s_0647" name="erythro-4-hydroxy-L-glutamic acid [cytoplasm]">
        </species>
      <species compartment="c_10" id="s_0648" name="erythro-4-hydroxy-L-glutamic acid [mitochondrion]">
        </species>
      <species compartment="c_14" id="s_0649" name="erythro-4-hydroxy-L-glutamic acid [peroxisome]">
        </species>
      <species compartment="c_02" id="s_0650" name="ethanol [cytoplasm]">
        </species>
      <species compartment="c_10" id="s_0652" name="ethanol [mitochondrion]">
        </species>
      <species compartment="c_05" id="s_0651" name="ethanol [extracellular]"/>
      <species compartment="c_02" id="s_0653" name="ethanolamine [cytoplasm]">
        </species>
      <species compartment="c_05" id="s_0654" name="ethanolamine [extracellular]"/>
      <species compartment="c_02" id="s_0655" name="ethyl acetate [cytoplasm]">
        </species>
      <species compartment="c_05" id="s_0656" name="ethyl acetate [extracellular]"/>
      <species compartment="c_02" id="s_0657" name="FAD [cytoplasm]">
        </species>
      <species compartment="c_10" id="s_0658" name="FAD [mitochondrion]">
        </species>
      <species compartment="c_02" id="s_0659" name="FADH2 [cytoplasm]"/>
      <species compartment="c_10" id="s_0660" name="FADH2 [mitochondrion]">
        </species>
      <species compartment="c_03" id="s_0661" name="farnesyl diphosphate [endoplasmic reticulum]"/>
      <species compartment="c_08" id="s_0662" name="farnesyl diphosphate [lipid particle]"/>
      <species compartment="c_01" id="s_0663" name="fatty acid [cell envelope]"/>
      <species compartment="c_02" id="s_0664" name="fatty acid [cytoplasm]"/>
      <species compartment="c_03" id="s_0665" name="fatty acid [endoplasmic reticulum]"/>
      <species compartment="c_08" id="s_0667" name="fatty acid [lipid particle]"/>
      <species compartment="c_10" id="s_0668" name="fatty acid [mitochondrion]"/>
      <species compartment="c_05" id="s_0666" name="fatty acid [extracellular]"/>
      <species compartment="c_01" id="s_0669" name="fecosterol [cell envelope]"/>
      <species compartment="c_02" id="s_0670" name="fecosterol [cytoplasm]">
        </species>
      <species compartment="c_03" id="s_0671" name="fecosterol [endoplasmic reticulum]"/>
      <species compartment="c_08" id="s_0673" name="fecosterol [lipid particle]"/>
      <species compartment="c_05" id="s_0672" name="fecosterol [extracellular]"/>
      <species compartment="c_01" id="s_0674" name="fecosterol ester [cell envelope]"/>
      <species compartment="c_03" id="s_0675" name="fecosterol ester [endoplasmic reticulum]"/>
      <species compartment="c_08" id="s_0676" name="fecosterol ester [lipid particle]"/>
      <species compartment="c_03" id="s_0677" name="fecosteryl oleate [endoplasmic reticulum]"/>
      <species compartment="c_03" id="s_0678" name="fecosteryl palmitoleate [endoplasmic reticulum]"/>
      <species compartment="c_10" id="s_0679" name="ferricytochrome c [mitochondrion]">
        </species>
      <species compartment="c_10" id="s_0680" name="ferrocytochrome c [mitochondrion]">
        </species>
      <species compartment="c_10" id="s_0681" name="ferroheme b [mitochondrion]">
        </species>
      <species compartment="c_10" id="s_0682" name="fMet-tRNA(fMet) [mitochondrion]">
        </species>
      <species compartment="c_02" id="s_0683" name="FMN [cytoplasm]">
        </species>
      <species compartment="c_10" id="s_0685" name="FMN [mitochondrion]">
        </species>
      <species compartment="c_05" id="s_0684" name="FMN [extracellular]"/>
      <species compartment="c_02" id="s_0688" name="formaldehyde [cytoplasm]">
        </species>
      <species compartment="c_02" id="s_0689" name="formate [cytoplasm]">
        </species>
      <species compartment="c_10" id="s_0691" name="formate [mitochondrion]">
        </species>
      <species compartment="c_05" id="s_0690" name="formate [extracellular]"/>
      <species compartment="c_02" id="s_0692" name="fumarate [cytoplasm]">
        </species>
      <species compartment="c_10" id="s_0694" name="fumarate [mitochondrion]">
        </species>
      <species compartment="c_05" id="s_0693" name="fumarate [extracellular]"/>
      <species compartment="c_01" id="s_0695" name="gamma-amino-gamma-cyanobutanoic acid [cell envelope]"/>
      <species compartment="c_03" id="s_0696" name="gamma-amino-gamma-cyanobutanoic acid [endoplasmic reticulum]"/>
      <species compartment="c_08" id="s_0698" name="gamma-amino-gamma-cyanobutanoic acid [lipid particle]"/>
      <species compartment="c_10" id="s_0699" name="gamma-amino-gamma-cyanobutanoic acid [mitochondrion]"/>
      <species compartment="c_05" id="s_0697" name="gamma-amino-gamma-cyanobutanoic acid [extracellular]"/>
      <species compartment="c_01" id="s_0700" name="gamma-aminobutyrate [cell envelope]"/>
      <species compartment="c_02" id="s_0701" name="gamma-aminobutyrate [cytoplasm]">
        </species>
      <species compartment="c_03" id="s_0702" name="gamma-aminobutyrate [endoplasmic reticulum]"/>
      <species compartment="c_08" id="s_0704" name="gamma-aminobutyrate [lipid particle]"/>
      <species compartment="c_10" id="s_0705" name="gamma-aminobutyrate [mitochondrion]">
        </species>
      <species compartment="c_05" id="s_0703" name="gamma-aminobutyrate [extracellular]"/>
      <species compartment="c_02" id="s_0706" name="GDP [cytoplasm]">
        </species>
      <species compartment="c_06" id="s_0707" name="GDP [Golgi]">
        </species>
      <species compartment="c_10" id="s_0708" name="GDP [mitochondrion]">
        </species>
      <species compartment="c_12" id="s_0709" name="GDP [nucleus]">
        </species>
      <species compartment="c_02" id="s_0710" name="GDP-alpha-D-mannose [cytoplasm]">
        </species>
      <species compartment="c_06" id="s_0711" name="GDP-alpha-D-mannose [Golgi]">
        </species>
      <species compartment="c_02" id="s_0712" name="geranyl diphosphate [cytoplasm]">
        </species>
      <species compartment="c_08" id="s_0713" name="geranylgeranyl diphosphate [lipid particle]"/>
      <species compartment="c_02" id="s_0714" name="Gln-tRNA(Gln) [cytoplasm]">
        </species>
      <species compartment="c_02" id="s_0715" name="Glu-tRNA(Glu) [cytoplasm]">
        </species>
      <species compartment="c_10" id="s_0716" name="Glu-tRNA(Glu) [mitochondrion]">
        </species>
      <species compartment="c_02" id="s_0717" name="glutathione [cytoplasm]">
        </species>
      <species compartment="c_10" id="s_0719" name="glutathione [mitochondrion]">
        </species>
      <species compartment="c_16" id="s_0720" name="glutathione [vacuole]">
        </species>
      <species compartment="c_05" id="s_0718" name="glutathione [extracellular]"/>
      <species compartment="c_02" id="s_0721" name="glutathione disulfide [cytoplasm]">
        </species>
      <species compartment="c_10" id="s_0723" name="glutathione disulfide [mitochondrion]">
        </species>
      <species compartment="c_05" id="s_0722" name="glutathione disulfide [extracellular]"/>
      <species compartment="c_02" id="s_0724" name="Gly-tRNA(Gly) [cytoplasm]">
        </species>
      <species compartment="c_03" id="s_0725" name="glycan G00006 [endoplasmic reticulum]"/>
      <species compartment="c_03" id="s_0726" name="glycan G00008 [endoplasmic reticulum]"/>
      <species compartment="c_03" id="s_0727" name="glycan G10595 [endoplasmic reticulum]"/>
      <species compartment="c_03" id="s_0728" name="glycan G10599 [endoplasmic reticulum]"/>
      <species compartment="c_03" id="s_0729" name="glycan G13045 [endoplasmic reticulum]"/>
      <species compartment="c_03" id="s_0730" name="glycan G13046 [endoplasmic reticulum]"/>
      <species compartment="c_02" id="s_0731" name="glyceraldehyde 3-phosphate [cytoplasm]">
        </species>
      <species compartment="c_02" id="s_0732" name="glycerol [cytoplasm]">
        </species>
      <species compartment="c_05" id="s_0733" name="glycerol [extracellular]"/>
      <species compartment="c_02" id="s_0734" name="glycerone [cytoplasm]">
        </species>
      <species compartment="c_02" id="s_0735" name="dihydroxyacetone phosphate [cytoplasm]">
        </species>
      <species compartment="c_03" id="s_0736" name="dihydroxyacetone phosphate [endoplasmic reticulum]"/>
      <species compartment="c_08" id="s_0737" name="dihydroxyacetone phosphate [lipid particle]"/>
      <species compartment="c_10" id="s_0738" name="dihydroxyacetone phosphate [mitochondrion]">
        </species>
      <species compartment="c_01" id="s_0739" name="glycerophosphatidylethanolamine [cell envelope]"/>
      <species compartment="c_02" id="s_0740" name="L-glycine [cytoplasm]">
        </species>
      <species compartment="c_10" id="s_0742" name="L-glycine [mitochondrion]">
        </species>
      <species compartment="c_05" id="s_0741" name="L-glycine [extracellular]"/>
      <species compartment="c_02" id="s_0743" name="glycogen [cytoplasm]">
        </species>
      <species compartment="c_16" id="s_0744" name="glycogen [vacuole]">
        </species>
      <species compartment="c_02" id="s_0745" name="glycolaldehyde [cytoplasm]">
        </species>
      <species compartment="c_10" id="s_0747" name="glycolaldehyde [mitochondrion]">
        </species>
      <species compartment="c_05" id="s_0746" name="glycolaldehyde [extracellular]"/>
      <species compartment="c_02" id="s_0748" name="glycylpeptide [cytoplasm]">
        </species>
      <species compartment="c_02" id="s_0749" name="glyoxylate [cytoplasm]">
        </species>
      <species compartment="c_14" id="s_0751" name="glyoxylate [peroxisome]">
        </species>
      <species compartment="c_05" id="s_0750" name="glyoxylate [extracellular]"/>
      <species compartment="c_02" id="s_0752" name="GMP [cytoplasm]">
        </species>
      <species compartment="c_06" id="s_0753" name="GMP [Golgi]">
        </species>
      <species compartment="c_10" id="s_0754" name="GMP [mitochondrion]"/>
      <species compartment="c_02" id="s_0755" name="GTP [cytoplasm]">
        </species>
      <species compartment="c_10" id="s_0756" name="GTP [mitochondrion]">
        </species>
      <species compartment="c_02" id="s_0757" name="guanine [cytoplasm]">
        </species>
      <species compartment="c_10" id="s_0759" name="guanine [mitochondrion]">
        </species>
      <species compartment="c_05" id="s_0758" name="guanine [extracellular]"/>
      <species compartment="c_02" id="s_0760" name="guanosine [cytoplasm]">
        </species>
      <species compartment="c_10" id="s_0762" name="guanosine [mitochondrion]">
        </species>
      <species compartment="c_05" id="s_0761" name="guanosine [extracellular]"/>
      <species compartment="c_10" id="s_0773" name="heme a [mitochondrion]">
        </species>
      <species compartment="c_10" id="s_0774" name="heme o [mitochondrion]">
        </species>
      <species compartment="c_08" id="s_0775" name="henicosaprenyl diphosphate [lipid particle]"/>
      <species compartment="c_08" id="s_0776" name="heptadecaprenyl diphosphate [lipid particle]"/>
      <species compartment="c_08" id="s_0777" name="heptaprenyl diphosphate [lipid particle]"/>
      <species compartment="c_02" id="s_0778" name="hexacosanoyl-CoA [cytoplasm]">
        </species>
      <species compartment="c_03" id="s_0779" name="hexacosanoyl-CoA [endoplasmic reticulum]">
        </species>
      <species compartment="c_08" id="s_0780" name="hexacosanoyl-CoA [lipid particle]"/>
      <species compartment="c_14" id="s_0781" name="hexacosanoyl-CoA [peroxisome]">
        </species>
      <species compartment="c_02" id="s_0782" name="hexadec-2-enoyl-CoA [cytoplasm]"/>
      <species compartment="c_03" id="s_0783" name="hexadec-2-enoyl-CoA [endoplasmic reticulum]"/>
      <species compartment="c_08" id="s_0784" name="hexadec-2-enoyl-CoA [lipid particle]"/>
      <species compartment="c_14" id="s_0785" name="hexadec-2-enoyl-CoA [peroxisome]">
        </species>
      <species compartment="c_01" id="s_0788" name="hexadecanal [cell envelope]"/>
      <species compartment="c_03" id="s_0789" name="hexadecanal [endoplasmic reticulum]"/>
      <species compartment="c_08" id="s_0791" name="hexadecanal [lipid particle]"/>
      <species compartment="c_10" id="s_0792" name="hexadecanal [mitochondrion]"/>
      <species compartment="c_05" id="s_0790" name="hexadecanal [extracellular]"/>
      <species compartment="c_08" id="s_0793" name="hexadecaprenyl diphosphate [lipid particle]"/>
      <species compartment="c_08" id="s_0794" name="hexaprenyl diphosphate [lipid particle]"/>
      <species compartment="c_10" id="s_0795" name="hexaprenyl diphosphate [mitochondrion]">
        </species>
      <species compartment="c_02" id="s_0796" name="His-tRNA(His) [cytoplasm]">
        </species>
      <species compartment="c_10" id="s_0797" name="His-tRNA(His) [mitochondrion]">
        </species>
      <species compartment="c_10" id="s_0798" name="homocitrate(3-) [mitochondrion]">
        </species>
      <species compartment="c_12" id="s_0799" name="homocitrate(3-) [nucleus]">
        </species>
      <species compartment="c_10" id="s_0800" name="homoisocitrate(3-) [mitochondrion]">
        </species>
      <species compartment="c_02" id="s_0801" name="hydrogen peroxide [cytoplasm]">
        </species>
      <species compartment="c_10" id="s_0802" name="hydrogen peroxide [mitochondrion]">
        </species>
      <species compartment="c_12" id="s_0803" name="hydrogen peroxide [nucleus]">
        </species>
      <species compartment="c_14" id="s_0804" name="hydrogen peroxide [peroxisome]">
        </species>
      <species compartment="c_02" id="s_0805" name="hydrogen sulfide [cytoplasm]">
        </species>
      <species compartment="c_02" id="s_0808" name="hypoxanthine [cytoplasm]">
        </species>
      <species compartment="c_05" id="s_0809" name="hypoxanthine [extracellular]"/>
      <species compartment="c_08" id="s_0810" name="icosaprenyl diphosphate [lipid particle]"/>
      <species compartment="c_02" id="s_0813" name="Ile-tRNA(Ile) [cytoplasm]">
        </species>
      <species compartment="c_10" id="s_0814" name="Ile-tRNA(Ile) [mitochondrion]">
        </species>
      <species compartment="c_02" id="s_0815" name="iminoaspartic acid [cytoplasm]">
        </species>
      <species compartment="c_02" id="s_0816" name="IMP [cytoplasm]">
        </species>
      <species compartment="c_02" id="s_0817" name="indol-3-ylacetaldehyde [cytoplasm]">
        </species>
      <species compartment="c_10" id="s_0819" name="indol-3-ylacetaldehyde [mitochondrion]">
        </species>
      <species compartment="c_05" id="s_0818" name="indol-3-ylacetaldehyde [extracellular]"/>
      <species compartment="c_02" id="s_0820" name="indole-3-acetate [cytoplasm]">
        </species>
      <species compartment="c_10" id="s_0821" name="indole-3-acetate [mitochondrion]">
        </species>
      <species compartment="c_02" id="s_0822" name="inosine [cytoplasm]">
        </species>
      <species compartment="c_05" id="s_0823" name="inosine [extracellular]"/>
      <species compartment="c_02" id="s_0824" name="inositol phosphomannosylinositol phosphoceramide [cytoplasm]"/>
      <species compartment="c_06" id="s_0825" name="inositol phosphomannosylinositol phosphoceramide [Golgi]"/>
      <species compartment="c_02" id="s_0831" name="iron(2+) [cytoplasm]">
        </species>
      <species compartment="c_10" id="s_0833" name="iron(2+) [mitochondrion]">
        </species>
      <species compartment="c_05" id="s_0832" name="iron(2+) [extracellular]"/>
      <species compartment="c_02" id="s_0834" name="isoamyl  acetate [cytoplasm]">
        </species>
      <species compartment="c_05" id="s_0835" name="isoamyl  acetate [extracellular]"/>
      <species compartment="c_02" id="s_0836" name="isoamylol [cytoplasm]">
        </species>
      <species compartment="c_10" id="s_0838" name="isoamylol [mitochondrion]">
        </species>
      <species compartment="c_05" id="s_0837" name="isoamylol [extracellular]"/>
      <species compartment="c_02" id="s_0839" name="isobutanol [cytoplasm]">
        </species>
      <species compartment="c_10" id="s_0841" name="isobutanol [mitochondrion]">
        </species>
      <species compartment="c_05" id="s_0840" name="isobutanol [extracellular]"/>
      <species compartment="c_02" id="s_0842" name="isobutyl acetate [cytoplasm]">
        </species>
      <species compartment="c_05" id="s_0843" name="isobutyl acetate [extracellular]"/>
      <species compartment="c_02" id="s_0844" name="isobutyraldehyde [cytoplasm]">
        </species>
      <species compartment="c_10" id="s_0846" name="isobutyraldehyde [mitochondrion]">
        </species>
      <species compartment="c_05" id="s_0845" name="isobutyraldehyde [extracellular]"/>
      <species compartment="c_02" id="s_0847" name="isocitrate(3-) [cytoplasm]">
        </species>
      <species compartment="c_10" id="s_0848" name="isocitrate(3-) [mitochondrion]">
        </species>
      <species compartment="c_14" id="s_0849" name="isocitrate(3-) [peroxisome]">
        </species>
      <species compartment="c_02" id="s_0850" name="isopentenyl diphosphate [cytoplasm]">
        </species>
      <species compartment="c_08" id="s_0851" name="isopentenyl diphosphate [lipid particle]"/>
      <species compartment="c_10" id="s_0852" name="isopentenyl diphosphate [mitochondrion]">
        </species>
      <species compartment="c_10" id="s_0853" name="itaconate(2-) [mitochondrion]">
        </species>
      <species compartment="c_03" id="s_0854" name="itaconyl-CoA [endoplasmic reticulum]"/>
      <species compartment="c_08" id="s_0855" name="itaconyl-CoA [lipid particle]"/>
      <species compartment="c_10" id="s_0856" name="itaconyl-CoA [mitochondrion]">
        </species>
      <species compartment="c_02" id="s_0859" name="keto-phenylpyruvate [cytoplasm]">
        </species>
      <species compartment="c_02" id="s_0860" name="L-2-amino-3-oxobutanoate [cytoplasm]">
        </species>
      <species compartment="c_02" id="s_0861" name="L-2-aminoadipate(2-) [cytoplasm]">
        </species>
      <species compartment="c_10" id="s_0862" name="L-4-hydroxyglutamic semialdehyde [mitochondrion]">
        </species>
      <species compartment="c_02" id="s_0863" name="L-alanine [cytoplasm]">
        </species>
      <species compartment="c_10" id="s_0865" name="L-alanine [mitochondrion]">
        </species>
      <species compartment="c_05" id="s_0864" name="L-alanine [extracellular]"/>
      <species compartment="c_02" id="s_0866" name="L-allothreonine [cytoplasm]">
        </species>
      <species compartment="c_02" id="s_0867" name="L-allysine [cytoplasm]">
        </species>
      <species compartment="c_02" id="s_0868" name="L-alpha-formylglycine [cytoplasm]">
        </species>
      <species compartment="c_02" id="s_0869" name="L-arabinitol [cytoplasm]">
        </species>
      <species compartment="c_05" id="s_0870" name="L-arabinitol [extracellular]"/>
      <species compartment="c_02" id="s_0871" name="L-arabinose [cytoplasm]">
        </species>
      <species compartment="c_05" id="s_0872" name="L-arabinose [extracellular]"/>
      <species compartment="c_02" id="s_0873" name="L-arginine [cytoplasm]">
        </species>
      <species compartment="c_10" id="s_0875" name="L-arginine [mitochondrion]">
        </species>
      <species compartment="c_16" id="s_0876" name="L-arginine [vacuole]">
        </species>
      <species compartment="c_05" id="s_0874" name="L-arginine [extracellular]"/>
      <species compartment="c_02" id="s_0877" name="L-asparagine [cytoplasm]">
        </species>
      <species compartment="c_10" id="s_0879" name="L-asparagine [mitochondrion]">
        </species>
      <species compartment="c_16" id="s_0880" name="L-asparagine [vacuole]">
        </species>
      <species compartment="c_05" id="s_0878" name="L-asparagine [extracellular]"/>
      <species compartment="c_02" id="s_0881" name="L-aspartate [cytoplasm]">
        </species>
      <species compartment="c_10" id="s_0883" name="L-aspartate [mitochondrion]">
        </species>
      <species compartment="c_14" id="s_0884" name="L-aspartate [peroxisome]">
        </species>
      <species compartment="c_16" id="s_0885" name="L-aspartate [vacuole]">
        </species>
      <species compartment="c_05" id="s_0882" name="L-aspartate [extracellular]"/>
      <species compartment="c_02" id="s_0886" name="L-aspartate 4-semialdehyde [cytoplasm]">
        </species>
      <species compartment="c_02" id="s_0887" name="L-citrulline [cytoplasm]">
        </species>
      <species compartment="c_02" id="s_0888" name="L-cystathionine [cytoplasm]">
        </species>
      <species compartment="c_02" id="s_0889" name="L-cysteine [cytoplasm]">
        </species>
      <species compartment="c_05" id="s_0890" name="L-cysteine [extracellular]"/>
      <species compartment="c_02" id="s_0891" name="L-cysteinylglycine [cytoplasm]">
        </species>
      <species compartment="c_02" id="s_0892" name="L-cystine [cytoplasm]">
        </species>
      <species compartment="c_16" id="s_0893" name="L-cystine [vacuole]">
        </species>
      <species compartment="c_02" id="s_0894" name="L-gamma-glutamyl phosphate [cytoplasm]">
        </species>
      <species compartment="c_02" id="s_0895" name="L-gamma-glutamyl-L-alanine [cytoplasm]">
        </species>
      <species compartment="c_02" id="s_0896" name="L-gamma-glutamyl-L-cysteine [cytoplasm]">
        </species>
      <species compartment="c_02" id="s_0897" name="L-glucitol [cytoplasm]">
        </species>
      <species compartment="c_05" id="s_0898" name="L-glucitol [extracellular]"/>
      <species compartment="c_02" id="s_0899" name="L-glutamate [cytoplasm]">
        </species>
      <species compartment="c_10" id="s_0901" name="L-glutamate [mitochondrion]">
        </species>
      <species compartment="c_12" id="s_0902" name="L-glutamate [nucleus]">
        </species>
      <species compartment="c_14" id="s_0903" name="L-glutamate [peroxisome]">
        </species>
      <species compartment="c_16" id="s_0904" name="L-glutamate [vacuole]">
        </species>
      <species compartment="c_05" id="s_0900" name="L-glutamate [extracellular]"/>
      <species compartment="c_02" id="s_0905" name="L-glutamic 5-semialdehyde [cytoplasm]">
        </species>
      <species compartment="c_10" id="s_0906" name="L-glutamic 5-semialdehyde [mitochondrion]">
        </species>
      <species compartment="c_02" id="s_0907" name="L-glutamine [cytoplasm]">
        </species>
      <species compartment="c_12" id="s_0909" name="L-glutamine [nucleus]">
        </species>
      <species compartment="c_16" id="s_0910" name="L-glutamine [vacuole]">
        </species>
      <species compartment="c_05" id="s_0908" name="L-glutamine [extracellular]"/>
      <species compartment="c_02" id="s_0911" name="L-histidine [cytoplasm]">
        </species>
      <species compartment="c_10" id="s_0913" name="L-histidine [mitochondrion]">
        </species>
      <species compartment="c_16" id="s_0914" name="L-histidine [vacuole]">
        </species>
      <species compartment="c_05" id="s_0912" name="L-histidine [extracellular]"/>
      <species compartment="c_02" id="s_0915" name="L-histidinol [cytoplasm]">
        </species>
      <species compartment="c_02" id="s_0916" name="L-histidinol phosphate [cytoplasm]">
        </species>
      <species compartment="c_02" id="s_0917" name="L-homocysteine [cytoplasm]">
        </species>
      <species compartment="c_14" id="s_0918" name="L-homocysteine [peroxisome]">
        </species>
      <species compartment="c_02" id="s_0919" name="L-homoserine [cytoplasm]">
        </species>
      <species compartment="c_02" id="s_0920" name="L-isoleucine [cytoplasm]">
        </species>
      <species compartment="c_10" id="s_0922" name="L-isoleucine [mitochondrion]">
        </species>
      <species compartment="c_16" id="s_0923" name="L-isoleucine [vacuole]">
        </species>
      <species compartment="c_05" id="s_0921" name="L-isoleucine [extracellular]"/>
      <species compartment="c_02" id="s_0924" name="L-kynurenine [cytoplasm]">
        </species>
      <species compartment="c_02" id="s_0925" name="L-leucine [cytoplasm]">
        </species>
      <species compartment="c_10" id="s_0927" name="L-leucine [mitochondrion]">
        </species>
      <species compartment="c_16" id="s_0928" name="L-leucine [vacuole]">
        </species>
      <species compartment="c_05" id="s_0926" name="L-leucine [extracellular]"/>
      <species compartment="c_02" id="s_0929" name="L-lysine [cytoplasm]">
        </species>
      <species compartment="c_10" id="s_0931" name="L-lysine [mitochondrion]">
        </species>
      <species compartment="c_16" id="s_0932" name="L-lysine [vacuole]">
        </species>
      <species compartment="c_05" id="s_0930" name="L-lysine [extracellular]"/>
      <species compartment="c_02" id="s_0933" name="L-methionine [cytoplasm]">
        </species>
      <species compartment="c_10" id="s_0935" name="L-methionine [mitochondrion]">
        </species>
      <species compartment="c_05" id="s_0934" name="L-methionine [extracellular]"/>
      <species compartment="c_02" id="s_0936" name="L-phenylalanine [cytoplasm]">
        </species>
      <species compartment="c_10" id="s_0938" name="L-phenylalanine [mitochondrion]">
        </species>
      <species compartment="c_05" id="s_0937" name="L-phenylalanine [extracellular]"/>
      <species compartment="c_02" id="s_0939" name="L-proline [cytoplasm]">
        </species>
      <species compartment="c_10" id="s_0941" name="L-proline [mitochondrion]">
        </species>
      <species compartment="c_05" id="s_0940" name="L-proline [extracellular]"/>
      <species compartment="c_02" id="s_0942" name="L-saccharopine [cytoplasm]">
        </species>
      <species compartment="c_02" id="s_0943" name="L-serine [cytoplasm]">
        </species>
      <species compartment="c_03" id="s_0944" name="L-serine [endoplasmic reticulum]"/>
      <species compartment="c_10" id="s_0946" name="L-serine [mitochondrion]">
        </species>
      <species compartment="c_05" id="s_0945" name="L-serine [extracellular]"/>
      <species compartment="c_02" id="s_0947" name="L-sorbose [cytoplasm]">
        </species>
      <species compartment="c_05" id="s_0948" name="L-sorbose [extracellular]"/>
      <species compartment="c_02" id="s_0949" name="L-threonine [cytoplasm]">
        </species>
      <species compartment="c_10" id="s_0951" name="L-threonine [mitochondrion]">
        </species>
      <species compartment="c_05" id="s_0950" name="L-threonine [extracellular]"/>
      <species compartment="c_02" id="s_0952" name="L-tryptophan [cytoplasm]">
        </species>
      <species compartment="c_10" id="s_0954" name="L-tryptophan [mitochondrion]">
        </species>
      <species compartment="c_05" id="s_0953" name="L-tryptophan [extracellular]"/>
      <species compartment="c_02" id="s_0955" name="L-tyrosine [cytoplasm]">
        </species>
      <species compartment="c_10" id="s_0957" name="L-tyrosine [mitochondrion]">
        </species>
      <species compartment="c_14" id="s_0958" name="L-tyrosine [peroxisome]">
        </species>
      <species compartment="c_16" id="s_0959" name="L-tyrosine [vacuole]">
        </species>
      <species compartment="c_05" id="s_0956" name="L-tyrosine [extracellular]"/>
      <species compartment="c_02" id="s_0960" name="L-valine [cytoplasm]">
        </species>
      <species compartment="c_10" id="s_0962" name="L-valine [mitochondrion]">
        </species>
      <species compartment="c_05" id="s_0961" name="L-valine [extracellular]"/>
      <species compartment="c_02" id="s_0963" name="lanosterol [cytoplasm]">
        </species>
      <species compartment="c_03" id="s_0964" name="lanosterol [endoplasmic reticulum]"/>
      <species compartment="c_05" id="s_0965" name="lanosterol [extracellular]"/>
      <species compartment="c_03" id="s_0966" name="lanosteryl oleate [endoplasmic reticulum]"/>
      <species compartment="c_03" id="s_0967" name="lanosteryl palmitoleate [endoplasmic reticulum]"/>
      <species compartment="c_01" id="s_0968" name="laurate [cell envelope]"/>
      <species compartment="c_02" id="s_0969" name="laurate [cytoplasm]">
        </species>
      <species compartment="c_03" id="s_0970" name="laurate [endoplasmic reticulum]"/>
      <species compartment="c_08" id="s_0972" name="laurate [lipid particle]"/>
      <species compartment="c_10" id="s_0973" name="laurate [mitochondrion]"/>
      <species compartment="c_14" id="s_0974" name="laurate [peroxisome]">
        </species>
      <species compartment="c_05" id="s_0971" name="laurate [extracellular]"/>
      <species compartment="c_02" id="s_0975" name="lauroyl-[acyl-carrier protein] [cytoplasm]">
        </species>
      <species compartment="c_10" id="s_0976" name="lauroyl-[acyl-carrier protein] [mitochondrion]">
        </species>
      <species compartment="c_02" id="s_0977" name="lauroyl-CoA [cytoplasm]">
        </species>
      <species compartment="c_03" id="s_0978" name="lauroyl-CoA [endoplasmic reticulum]"/>
      <species compartment="c_08" id="s_0979" name="lauroyl-CoA [lipid particle]"/>
      <species compartment="c_14" id="s_0980" name="lauroyl-CoA [peroxisome]">
        </species>
      <species compartment="c_02" id="s_0981" name="Leu-tRNA(Leu) [cytoplasm]">
        </species>
      <species compartment="c_10" id="s_0982" name="Leu-tRNA(Leu) [mitochondrion]">
        </species>
      <species compartment="c_02" id="s_0983" name="leukotriene A4 [cytoplasm]"/>
      <species compartment="c_12" id="s_0984" name="leukotriene A4 [nucleus]"/>
      <species compartment="c_02" id="s_0985" name="leukotriene B4 [cytoplasm]"/>
      <species compartment="c_12" id="s_0986" name="leukotriene B4 [nucleus]"/>
      <species compartment="c_01" id="s_0987" name="lignoceric acid [cell envelope]"/>
      <species compartment="c_02" id="s_0988" name="lignoceric acid [cytoplasm]">
        </species>
      <species compartment="c_03" id="s_0989" name="lignoceric acid [endoplasmic reticulum]"/>
      <species compartment="c_08" id="s_0991" name="lignoceric acid [lipid particle]"/>
      <species compartment="c_10" id="s_0992" name="lignoceric acid [mitochondrion]"/>
      <species compartment="c_14" id="s_0993" name="lignoceric acid [peroxisome]">
        </species>
      <species compartment="c_05" id="s_0990" name="lignoceric acid [extracellular]"/>
      <species compartment="c_01" id="s_0994" name="linoleic acid [cell envelope]"/>
      <species compartment="c_02" id="s_0995" name="linoleic acid [cytoplasm]">
        </species>
      <species compartment="c_03" id="s_0996" name="linoleic acid [endoplasmic reticulum]"/>
      <species compartment="c_08" id="s_0998" name="linoleic acid [lipid particle]"/>
      <species compartment="c_10" id="s_0999" name="linoleic acid [mitochondrion]"/>
      <species compartment="c_05" id="s_0997" name="linoleic acid [extracellular]"/>
      <species compartment="c_02" id="s_1000" name="lipid [cytoplasm]"/>
      <species compartment="c_10" id="s_1001" name="lipoamide [mitochondrion]">
        </species>
      <species compartment="c_10" id="s_1002" name="lipoylprotein [mitochondrion]">
        </species>
      <species compartment="c_02" id="s_1003" name="Lys-tRNA(Lys) [cytoplasm]">
        </species>
      <species compartment="c_10" id="s_1004" name="Lys-tRNA(Lys) [mitochondrion]">
        </species>
      <species compartment="c_02" id="s_1005" name="malonyl-CoA [cytoplasm]">
        </species>
      <species compartment="c_03" id="s_1006" name="malonyl-CoA [endoplasmic reticulum]"/>
      <species compartment="c_08" id="s_1007" name="malonyl-CoA [lipid particle]"/>
      <species compartment="c_10" id="s_1008" name="malonyl-CoA [mitochondrion]">
        </species>
      <species compartment="c_02" id="s_1009" name="maltose [cytoplasm]">
        </species>
      <species compartment="c_05" id="s_1010" name="maltose [extracellular]"/>
      <species compartment="c_02" id="s_1011" name="mannan [cytoplasm]">
        </species>
      <species compartment="c_03" id="s_1012" name="mannan [endoplasmic reticulum]">
        </species>
      <species compartment="c_02" id="s_1014" name="melibiose [cytoplasm]">
        </species>
      <species compartment="c_05" id="s_1015" name="melibiose [extracellular]"/>
      <species compartment="c_02" id="s_1016" name="Met-tRNA(Met) [cytoplasm]">
        </species>
      <species compartment="c_10" id="s_1017" name="Met-tRNA(Met) [mitochondrion]">
        </species>
      <species compartment="c_02" id="s_1018" name="methanethiol [cytoplasm]">
        </species>
      <species compartment="c_02" id="s_1019" name="methylglyoxal [cytoplasm]">
        </species>
      <species compartment="c_01" id="s_1020" name="myo-inositol [cell envelope]"/>
      <species compartment="c_02" id="s_1021" name="myo-inositol [cytoplasm]">
        </species>
      <species compartment="c_10" id="s_1023" name="myo-inositol [mitochondrion]"/>
      <species compartment="c_05" id="s_1022" name="myo-inositol [extracellular]"/>
      <species compartment="c_02" id="s_1024" name="myo-inositol 1,3,4,5,6-pentakisphosphate [cytoplasm]">
        </species>
      <species compartment="c_12" id="s_1025" name="myo-inositol 1,3,4,5,6-pentakisphosphate [nucleus]">
        </species>
      <species compartment="c_02" id="s_1026" name="myo-inositol hexakisphosphate [cytoplasm]">
        </species>
      <species compartment="c_12" id="s_1027" name="myo-inositol hexakisphosphate [nucleus]">
        </species>
      <species compartment="c_01" id="s_1028" name="myristate [cell envelope]"/>
      <species compartment="c_02" id="s_1029" name="myristate [cytoplasm]">
        </species>
      <species compartment="c_03" id="s_1030" name="myristate [endoplasmic reticulum]"/>
      <species compartment="c_08" id="s_1032" name="myristate [lipid particle]"/>
      <species compartment="c_10" id="s_1033" name="myristate [mitochondrion]"/>
      <species compartment="c_14" id="s_1034" name="myristate [peroxisome]">
        </species>
      <species compartment="c_05" id="s_1031" name="myristate [extracellular]"/>
      <species compartment="c_01" id="s_1035" name="myristoleate [cell envelope]"/>
      <species compartment="c_02" id="s_1036" name="myristoleate [cytoplasm]">
        </species>
      <species compartment="c_03" id="s_1037" name="myristoleate [endoplasmic reticulum]"/>
      <species compartment="c_08" id="s_1039" name="myristoleate [lipid particle]"/>
      <species compartment="c_10" id="s_1040" name="myristoleate [mitochondrion]"/>
      <species compartment="c_14" id="s_1041" name="myristoleate [peroxisome]">
        </species>
      <species compartment="c_05" id="s_1038" name="myristoleate [extracellular]"/>
      <species compartment="c_02" id="s_1042" name="myristoyl-[acyl-carrier protein] [cytoplasm]">
        </species>
      <species compartment="c_10" id="s_1043" name="myristoyl-[acyl-carrier protein] [mitochondrion]">
        </species>
      <species compartment="c_02" id="s_1044" name="myristoyl-CoA [cytoplasm]">
        </species>
      <species compartment="c_03" id="s_1045" name="myristoyl-CoA [endoplasmic reticulum]"/>
      <species compartment="c_08" id="s_1046" name="myristoyl-CoA [lipid particle]"/>
      <species compartment="c_14" id="s_1047" name="myristoyl-CoA [peroxisome]">
        </species>
      <species compartment="c_02" id="s_1048" name="5-phospho-ribosyl-glycineamide [cytoplasm]">
        </species>
      <species compartment="c_02" id="s_1049" name="N(1)-acetylspermidine [cytoplasm]">
        </species>
      <species compartment="c_02" id="s_1050" name="N(1)-acetylspermine [cytoplasm]">
        </species>
      <species compartment="c_10" id="s_1051" name="N(2)-acetyl-L-ornithine [mitochondrion]">
        </species>
      <species compartment="c_02" id="s_1052" name="5'-phosphoribosyl-N-formylglycineamide [cytoplasm]">
        </species>
      <species compartment="c_02" id="s_1053" name="adenylo-succinate [cytoplasm]">
        </species>
      <species compartment="c_02" id="s_1054" name="N(pros)-methyl-L-histidine [cytoplasm]">
        </species>
      <species compartment="c_02" id="s_1055" name="N,N'-diacetylchitobiosyldiphosphodolichol [cytoplasm]"/>
      <species compartment="c_02" id="s_1056" name="N,N'-diformyldityrosine [cytoplasm]">
        </species>
      <species compartment="c_05" id="s_1057" name="N,N'-diformyldityrosine [extracellular]"/>
      <species compartment="c_03" id="s_1058" name="ceramide-3 (C24) [endoplasmic reticulum]"/>
      <species compartment="c_06" id="s_1059" name="ceramide-3 (C24) [Golgi]"/>
      <species compartment="c_10" id="s_2747" name="ceramide-3 (C24) [mitochondrion]"/>
      <species compartment="c_03" id="s_1060" name="ceramide-2' (C24) [endoplasmic reticulum]"/>
      <species compartment="c_06" id="s_1061" name="ceramide-2' (C24) [Golgi]"/>
      <species compartment="c_10" id="s_2739" name="ceramide-2' (C24) [mitochondrion]"/>
      <species compartment="c_03" id="s_1062" name="ceramide-3 (C26) [endoplasmic reticulum]"/>
      <species compartment="c_06" id="s_1063" name="ceramide-3 (C26) [Golgi]"/>
      <species compartment="c_10" id="s_2749" name="ceramide-3 (C26) [mitochondrion]"/>
      <species compartment="c_03" id="s_1064" name="ceramide-2' (C26) [endoplasmic reticulum]"/>
      <species compartment="c_06" id="s_1065" name="ceramide-2' (C26) [Golgi]"/>
      <species compartment="c_10" id="s_2741" name="ceramide-2' (C26) [mitochondrion]"/>
      <species compartment="c_02" id="s_1066" name="N-(5-phospho-beta-D-ribosyl)anthranilate [cytoplasm]">
        </species>
      <species compartment="c_02" id="s_1067" name="N-[(R)-4-phosphonopantothenoyl]-L-cysteine [cytoplasm]">
        </species>
      <species compartment="c_02" id="s_1068" name="N-acetyl-alpha-D-glucosamine 1-phosphate [cytoplasm]">
        </species>
      <species compartment="c_02" id="s_1069" name="N-acetyl-D-glucosamine 6-phosphate [cytoplasm]">
        </species>
      <species compartment="c_10" id="s_1070" name="N-acetyl-L-gamma-glutamyl phosphate [mitochondrion]">
        </species>
      <species compartment="c_10" id="s_1071" name="N-acetyl-L-glutamate(2-) [mitochondrion]">
        </species>
      <species compartment="c_02" id="s_1072" name="N-acetylputrescine [cytoplasm]">
        </species>
      <species compartment="c_02" id="s_1073" name="N-carbamoyl-L-aspartate [cytoplasm]">
        </species>
      <species compartment="c_02" id="s_1074" name="N-formyl-L-kynurenine [cytoplasm]">
        </species>
      <species compartment="c_02" id="s_1075" name="N-formyl-L-tyrosine [cytoplasm]">
        </species>
      <species compartment="c_03" id="s_1076" name="ceramide-2 (C26) [endoplasmic reticulum]">
        </species>
      <species compartment="c_06" id="s_2675" name="ceramide-2 (C26) [Golgi]"/>
      <species compartment="c_10" id="s_2745" name="ceramide-2 (C26) [mitochondrion]"/>
      <species compartment="c_03" id="s_1077" name="ceramide-1 (C26) [endoplasmic reticulum]">
        </species>
      <species compartment="c_06" id="s_2671" name="ceramide-1 (C26) [Golgi]"/>
      <species compartment="c_10" id="s_2737" name="ceramide-1 (C26) [mitochondrion]"/>
      <species compartment="c_02" id="s_1078" name="N-ribosylnicotinamide [cytoplasm]">
        </species>
      <species compartment="c_03" id="s_1079" name="ceramide-2 (C24) [endoplasmic reticulum]">
        </species>
      <species compartment="c_06" id="s_2673" name="ceramide-2 (C24) [Golgi]"/>
      <species compartment="c_10" id="s_2743" name="ceramide-2 (C24) [mitochondrion]"/>
      <species compartment="c_03" id="s_1080" name="ceramide-1 (C24) [endoplasmic reticulum]">
        </species>
      <species compartment="c_06" id="s_2669" name="ceramide-1 (C24) [Golgi]"/>
      <species compartment="c_10" id="s_2735" name="ceramide-1 (C24) [mitochondrion]"/>
      <species compartment="c_02" id="s_1081" name="N-tetradecanoylglycylpeptide [cytoplasm]">
        </species>
      <species compartment="c_02" id="s_1082" name="NAD [cytoplasm]">
        </species>
      <species compartment="c_03" id="s_1083" name="NAD [endoplasmic reticulum]">
        </species>
      <species compartment="c_10" id="s_1084" name="NAD [mitochondrion]">
        </species>
      <species compartment="c_12" id="s_1085" name="NAD [nucleus]">
        </species>
      <species compartment="c_14" id="s_1086" name="NAD [peroxisome]">
        </species>
      <species compartment="c_02" id="s_1087" name="NADH [cytoplasm]">
        </species>
      <species compartment="c_03" id="s_1088" name="NADH [endoplasmic reticulum]">
        </species>
      <species compartment="c_10" id="s_1089" name="NADH [mitochondrion]">
        </species>
      <species compartment="c_14" id="s_1090" name="NADH [peroxisome]">
        </species>
      <species compartment="c_02" id="s_1091" name="NADP(+) [cytoplasm]">
        </species>
      <species compartment="c_03" id="s_1092" name="NADP(+) [endoplasmic reticulum]">
        </species>
      <species compartment="c_10" id="s_1094" name="NADP(+) [mitochondrion]">
        </species>
      <species compartment="c_14" id="s_1095" name="NADP(+) [peroxisome]">
        </species>
      <species compartment="c_05" id="s_1093" name="NADP(+) [extracellular]"/>
      <species compartment="c_02" id="s_1096" name="NADPH [cytoplasm]">
        </species>
      <species compartment="c_03" id="s_1097" name="NADPH [endoplasmic reticulum]">
        </species>
      <species compartment="c_10" id="s_1098" name="NADPH [mitochondrion]">
        </species>
      <species compartment="c_14" id="s_1099" name="NADPH [peroxisome]">
        </species>
      <species compartment="c_02" id="s_1100" name="nicotinamide [cytoplasm]">
        </species>
      <species compartment="c_10" id="s_1101" name="nicotinamide [mitochondrion]">
        </species>
      <species compartment="c_12" id="s_1102" name="nicotinamide [nucleus]"/>
      <species compartment="c_02" id="s_1103" name="nicotinate [cytoplasm]">
        </species>
      <species compartment="c_10" id="s_1105" name="nicotinate [mitochondrion]">
        </species>
      <species compartment="c_05" id="s_1104" name="nicotinate [extracellular]"/>
      <species compartment="c_02" id="s_1106" name="nicotinic acid D-ribonucleotide [cytoplasm]">
        </species>
      <species compartment="c_10" id="s_1107" name="nicotinic acid D-ribonucleotide [mitochondrion]">
        </species>
      <species compartment="c_02" id="s_1108" name="NMN [cytoplasm]">
        </species>
      <species compartment="c_10" id="s_1110" name="NMN [mitochondrion]">
        </species>
      <species compartment="c_12" id="s_1111" name="NMN [nucleus]"/>
      <species compartment="c_14" id="s_1112" name="NMN [peroxisome]">
        </species>
      <species compartment="c_05" id="s_1109" name="NMN [extracellular]"/>
      <species compartment="c_08" id="s_1113" name="nonadecaprenyl diphosphate [lipid particle]"/>
      <species compartment="c_02" id="s_1114" name="nonaprenyl 4-hydroxybenzoate [cytoplasm]"/>
      <species compartment="c_02" id="s_1115" name="nonaprenyl diphosphate [cytoplasm]"/>
      <species compartment="c_08" id="s_1116" name="nonaprenyl diphosphate [lipid particle]"/>
      <species compartment="c_02" id="s_1117" name="O-acetyl-L-homoserine [cytoplasm]">
        </species>
      <species compartment="c_02" id="s_1118" name="O-acetyl-L-serine [cytoplasm]">
        </species>
      <species compartment="c_02" id="s_1119" name="O-acetylcarnitine [cytoplasm]">
        </species>
      <species compartment="c_10" id="s_1120" name="O-acetylcarnitine [mitochondrion]">
        </species>
      <species compartment="c_14" id="s_1121" name="O-acetylcarnitine [peroxisome]">
        </species>
      <species compartment="c_02" id="s_1122" name="O-phospho-L-homoserine [cytoplasm]">
        </species>
      <species compartment="c_02" id="s_1123" name="3-phospho-serine [cytoplasm]">
        </species>
      <species compartment="c_02" id="s_1124" name="O-phosphoethanolamine [cytoplasm]">
        </species>
      <species compartment="c_03" id="s_1125" name="O-phosphoethanolamine [endoplasmic reticulum]"/>
      <species compartment="c_02" id="s_1126" name="O-succinyl-L-homoserine [cytoplasm]">
        </species>
      <species compartment="c_02" id="s_1127" name="octadec-9-ynoyl-[acyl-carrier protein] [cytoplasm]">
        </species>
      <species compartment="c_10" id="s_1128" name="octadec-9-ynoyl-[acyl-carrier protein] [mitochondrion]">
        </species>
      <species compartment="c_02" id="s_1129" name="octadec-9-ynoyl-CoA [cytoplasm]">
        </species>
      <species compartment="c_14" id="s_1130" name="octadec-9-ynoyl-CoA [peroxisome]">
        </species>
      <species compartment="c_08" id="s_1131" name="octadecaprenyl diphosphate [lipid particle]"/>
      <species compartment="c_01" id="s_1132" name="octanoate [cell envelope]"/>
      <species compartment="c_02" id="s_1133" name="octanoate [cytoplasm]">
        </species>
      <species compartment="c_03" id="s_1134" name="octanoate [endoplasmic reticulum]"/>
      <species compartment="c_08" id="s_1136" name="octanoate [lipid particle]"/>
      <species compartment="c_10" id="s_1137" name="octanoate [mitochondrion]"/>
      <species compartment="c_14" id="s_1138" name="octanoate [peroxisome]">
        </species>
      <species compartment="c_05" id="s_1135" name="octanoate [extracellular]"/>
      <species compartment="c_10" id="s_1139" name="octanoyl-[acyl-carrier protein] [mitochondrion]">
        </species>
      <species compartment="c_02" id="s_1140" name="octanoyl-CoA [cytoplasm]">
        </species>
      <species compartment="c_03" id="s_1141" name="octanoyl-CoA [endoplasmic reticulum]"/>
      <species compartment="c_08" id="s_1142" name="octanoyl-CoA [lipid particle]"/>
      <species compartment="c_14" id="s_1143" name="octanoyl-CoA [peroxisome]">
        </species>
      <species compartment="c_08" id="s_1144" name="octaprenyl diphosphate [lipid particle]"/>
      <species compartment="c_02" id="s_1145" name="oleate [cytoplasm]">
        </species>
      <species compartment="c_05" id="s_1146" name="oleate [extracellular]"/>
      <species compartment="c_02" id="s_1147" name="oleoyl-CoA [cytoplasm]">
        </species>
      <species compartment="c_03" id="s_1148" name="oleoyl-CoA [endoplasmic reticulum]"/>
      <species compartment="c_08" id="s_1149" name="oleoyl-CoA [lipid particle]"/>
      <species compartment="c_14" id="s_1150" name="oleoyl-CoA [peroxisome]">
        </species>
      <species compartment="c_02" id="s_1151" name="ornithine [cytoplasm]">
        </species>
      <species compartment="c_10" id="s_1153" name="ornithine [mitochondrion]">
        </species>
      <species compartment="c_05" id="s_1152" name="ornithine [extracellular]"/>
      <species compartment="c_02" id="s_1154" name="orotate [cytoplasm]">
        </species>
      <species compartment="c_02" id="s_1155" name="orotidine 5'-(dihydrogen phosphate) [cytoplasm]">
        </species>
      <species compartment="c_02" id="s_1156" name="oxaloacetate(2-) [cytoplasm]">
        </species>
      <species compartment="c_10" id="s_1158" name="oxaloacetate(2-) [mitochondrion]">
        </species>
      <species compartment="c_14" id="s_1159" name="oxaloacetate(2-) [peroxisome]">
        </species>
      <species compartment="c_05" id="s_1157" name="oxaloacetate(2-) [extracellular]"/>
      <species compartment="c_02" id="s_1160" name="oxygen [cytoplasm]">
        </species>
      <species compartment="c_03" id="s_1161" name="oxygen [endoplasmic reticulum]">
        </species>
      <species compartment="c_10" id="s_1163" name="oxygen [mitochondrion]">
        </species>
      <species compartment="c_14" id="s_1164" name="oxygen [peroxisome]">
        </species>
      <species compartment="c_05" id="s_1162" name="oxygen [extracellular]"/>
      <species compartment="c_01" id="s_1165" name="oxysterol [cell envelope]"/>
      <species compartment="c_03" id="s_1166" name="oxysterol [endoplasmic reticulum]"/>
      <species compartment="c_02" id="s_1167" name="P(1),P(4)-bis(5'-adenosyl) tetraphosphate [cytoplasm]">
        </species>
      <species compartment="c_02" id="s_1168" name="P(1),P(4)-bis(5'-guanosyl) tetraphosphate [cytoplasm]">
        </species>
      <species compartment="c_02" id="s_1169" name="P1-(5'-adenosyl),P4-(5'-guanosyl) tetraphosphate [cytoplasm]">
        </species>
      <species compartment="c_01" id="s_1170" name="palmitate [cell envelope]"/>
      <species compartment="c_02" id="s_1171" name="palmitate [cytoplasm]">
        </species>
      <species compartment="c_03" id="s_1172" name="palmitate [endoplasmic reticulum]"/>
      <species compartment="c_08" id="s_1174" name="palmitate [lipid particle]"/>
      <species compartment="c_10" id="s_1175" name="palmitate [mitochondrion]"/>
      <species compartment="c_14" id="s_1176" name="palmitate [peroxisome]">
        </species>
      <species compartment="c_05" id="s_1173" name="palmitate [extracellular]"/>
      <species compartment="c_01" id="s_1177" name="palmitoleate [cell envelope]"/>
      <species compartment="c_02" id="s_1178" name="palmitoleate [cytoplasm]">
        </species>
      <species compartment="c_03" id="s_1179" name="palmitoleate [endoplasmic reticulum]"/>
      <species compartment="c_08" id="s_1181" name="palmitoleate [lipid particle]"/>
      <species compartment="c_10" id="s_1182" name="palmitoleate [mitochondrion]"/>
      <species compartment="c_14" id="s_1183" name="palmitoleate [peroxisome]">
        </species>
      <species compartment="c_05" id="s_1180" name="palmitoleate [extracellular]"/>
      <species compartment="c_03" id="s_1184" name="palmitoleoyl-CoA [endoplasmic reticulum]"/>
      <species compartment="c_02" id="s_1185" name="palmitoyl-[acyl-carrier protein] [cytoplasm]">
        </species>
      <species compartment="c_10" id="s_1186" name="palmitoyl-[acyl-carrier protein] [mitochondrion]">
        </species>
      <species compartment="c_02" id="s_1187" name="palmitoyl-CoA [cytoplasm]">
        </species>
      <species compartment="c_03" id="s_1188" name="palmitoyl-CoA [endoplasmic reticulum]"/>
      <species compartment="c_08" id="s_1189" name="palmitoyl-CoA [lipid particle]"/>
      <species compartment="c_14" id="s_1190" name="palmitoyl-CoA [peroxisome]">
        </species>
      <species compartment="c_16" id="s_1191" name="palmitoyl-CoA [vacuole]"/>
      <species compartment="c_02" id="s_1192" name="pantetheine 4'-phosphate [cytoplasm]">
        </species>
      <species compartment="c_10" id="s_1193" name="pantetheine 4'-phosphate [mitochondrion]">
        </species>
      <species compartment="c_05" id="s_1194" name="pectin [extracellular]"/>
      <species compartment="c_08" id="s_1195" name="pentadecaprenyl diphosphate [lipid particle]"/>
      <species compartment="c_02" id="s_1196" name="pentaprenyl diphosphate [cytoplasm]">
        </species>
      <species compartment="c_08" id="s_1197" name="pentaprenyl diphosphate [lipid particle]"/>
      <species compartment="c_10" id="s_1198" name="pentaprenyl diphosphate [mitochondrion]">
        </species>
      <species compartment="c_02" id="s_1199" name="Phe-tRNA(Phe) [cytoplasm]">
        </species>
      <species compartment="c_10" id="s_1200" name="Phe-tRNA(Phe) [mitochondrion]">
        </species>
      <species compartment="c_02" id="s_1201" name="phenethyl acetate [cytoplasm]">
        </species>
      <species compartment="c_05" id="s_1202" name="phenethyl acetate [extracellular]"/>
      <species compartment="c_02" id="s_1203" name="phenylacetaldehyde [cytoplasm]">
        </species>
      <species compartment="c_10" id="s_1205" name="phenylacetaldehyde [mitochondrion]">
        </species>
      <species compartment="c_05" id="s_1204" name="phenylacetaldehyde [extracellular]"/>
      <species compartment="c_02" id="s_1206" name="phenylacetic acid [cytoplasm]">
        </species>
      <species compartment="c_02" id="s_1207" name="phosphate [cytoplasm]">
        </species>
      <species compartment="c_03" id="s_1208" name="phosphate [endoplasmic reticulum]">
        </species>
      <species compartment="c_06" id="s_1210" name="phosphate [Golgi]">
        </species>
      <species compartment="c_10" id="s_1211" name="phosphate [mitochondrion]">
        </species>
      <species compartment="c_12" id="s_1212" name="phosphate [nucleus]">
        </species>
      <species compartment="c_14" id="s_1213" name="phosphate [peroxisome]">
        </species>
      <species compartment="c_16" id="s_1214" name="phosphate [vacuole]">
        </species>
      <species compartment="c_05" id="s_1209" name="phosphate [extracellular]"/>
      <species compartment="c_01" id="s_1215" name="phosphatidate [cell envelope]"/>
      <species compartment="c_02" id="s_1216" name="phosphatidate [cytoplasm]">
        </species>
      <species compartment="c_03" id="s_1217" name="phosphatidate [endoplasmic reticulum]"/>
      <species compartment="c_10" id="s_1218" name="phosphatidate [mitochondrion]">
        </species>
      <species compartment="c_08" id="s_2975" name="phosphatidate [lipid particle]"/>
      <species compartment="c_01" id="s_1219" name="phosphatidyl-L-serine [cell envelope]"/>
      <species compartment="c_02" id="s_1220" name="phosphatidyl-L-serine [cytoplasm]">
        </species>
      <species compartment="c_03" id="s_1221" name="phosphatidyl-L-serine [endoplasmic reticulum]"/>
      <species compartment="c_06" id="s_1222" name="phosphatidyl-L-serine [Golgi]">
        </species>
      <species compartment="c_10" id="s_1223" name="phosphatidyl-L-serine [mitochondrion]">
        </species>
      <species compartment="c_16" id="s_1224" name="phosphatidyl-L-serine [vacuole]">
        </species>
      <species compartment="c_10" id="s_1225" name="phosphatidyl-N,N-dimethylethanolamine [mitochondrion]"/>
      <species compartment="c_03" id="s_1226" name="phosphatidyl-N-methylethanolamine [endoplasmic reticulum]"/>
      <species compartment="c_10" id="s_1227" name="phosphatidyl-N-methylethanolamine [mitochondrion]"/>
      <species compartment="c_01" id="s_1228" name="phosphatidylcholine [cell envelope]"/>
      <species compartment="c_02" id="s_1229" name="phosphatidylcholine [cytoplasm]">
        </species>
      <species compartment="c_03" id="s_1230" name="phosphatidylcholine [endoplasmic reticulum]"/>
      <species compartment="c_06" id="s_1231" name="phosphatidylcholine [Golgi]"/>
      <species compartment="c_10" id="s_1232" name="phosphatidylcholine [mitochondrion]"/>
      <species compartment="c_01" id="s_1233" name="phosphatidylethanolamine [cell envelope]"/>
      <species compartment="c_02" id="s_1234" name="phosphatidylethanolamine [cytoplasm]">
        </species>
      <species compartment="c_03" id="s_1235" name="phosphatidylethanolamine [endoplasmic reticulum]"/>
      <species compartment="c_06" id="s_1236" name="phosphatidylethanolamine [Golgi]">
        </species>
      <species compartment="c_10" id="s_1237" name="phosphatidylethanolamine [mitochondrion]">
        </species>
      <species compartment="c_16" id="s_1238" name="phosphatidylethanolamine [vacuole]">
        </species>
      <species compartment="c_08" id="s_1239" name="phosphatidylglycerol [lipid particle]"/>
      <species compartment="c_10" id="s_1240" name="phosphatidylglycerol [mitochondrion]">
        </species>
      <species compartment="c_01" id="s_1241" name="phosphatidylinositol [cell envelope]"/>
      <species compartment="c_16" id="s_1242" name="phosphatidylinositol [vacuole]"/>
      <species compartment="c_02" id="s_1243" name="phosphoenolpyruvate [cytoplasm]">
        </species>
      <species compartment="c_10" id="s_1244" name="phosphoenolpyruvate [mitochondrion]">
        </species>
      <species compartment="c_02" id="s_1245" name="phospholipid [cytoplasm]"/>
      <species compartment="c_05" id="s_1246" name="phospholipid [extracellular]"/>
      <species compartment="c_03" id="s_1247" name="phytosphingosine [endoplasmic reticulum]">
        </species>
      <species compartment="c_03" id="s_1248" name="phytosphingosine 1-phosphate [endoplasmic reticulum]">
        </species>
      <species compartment="c_02" id="s_1249" name="pimeloyl-CoA [cytoplasm]"/>
      <species compartment="c_03" id="s_1250" name="pimeloyl-CoA [endoplasmic reticulum]"/>
      <species compartment="c_08" id="s_1251" name="pimeloyl-CoA [lipid particle]"/>
      <species compartment="c_02" id="s_1252" name="polysulphur [cytoplasm]">
        </species>
      <species compartment="c_02" id="s_1253" name="porphobilinogen [cytoplasm]">
        </species>
      <species compartment="c_02" id="s_1254" name="potassium [cytoplasm]">
        </species>
      <species compartment="c_05" id="s_1255" name="potassium [extracellular]"/>
      <species compartment="c_02" id="s_1256" name="precorrin-2 [cytoplasm]">
        </species>
      <species compartment="c_02" id="s_1257" name="prenyl diphosphate [cytoplasm]">
        </species>
      <species compartment="c_02" id="s_1258" name="prephenate(2-) [cytoplasm]">
        </species>
      <species compartment="c_02" id="s_1259" name="preuroporphyrinogen [cytoplasm]">
        </species>
      <species compartment="c_02" id="s_1260" name="Pro-tRNA(Pro) [cytoplasm]">
        </species>
      <species compartment="c_03" id="s_1261" name="propionyl-CoA [endoplasmic reticulum]"/>
      <species compartment="c_08" id="s_1262" name="propionyl-CoA [lipid particle]"/>
      <species compartment="c_10" id="s_1263" name="propionyl-CoA [mitochondrion]">
        </species>
      <species compartment="c_10" id="s_1264" name="protoporphyrin [mitochondrion]">
        </species>
      <species compartment="c_02" id="s_1265" name="protoporphyrinogen [cytoplasm]">
        </species>
      <species compartment="c_10" id="s_1266" name="protoporphyrinogen [mitochondrion]">
        </species>
      <species compartment="c_02" id="s_1267" name="pseudouridine 5'-phosphate [cytoplasm]">
        </species>
      <species compartment="c_02" id="s_1268" name="putrescine [cytoplasm]">
        </species>
      <species compartment="c_16" id="s_2804" name="putrescine [vacuole]"/>
      <species compartment="c_05" id="s_1269" name="putrescine [extracellular]"/>
      <species compartment="c_02" id="s_1270" name="pyridoxal [cytoplasm]">
        </species>
      <species compartment="c_02" id="s_1271" name="pyridoxal 5'-phosphate [cytoplasm]">
        </species>
      <species compartment="c_02" id="s_1272" name="pyridoxamine [cytoplasm]">
        </species>
      <species compartment="c_02" id="s_1273" name="pyridoxamine 5'-phosphate [cytoplasm]">
        </species>
      <species compartment="c_02" id="s_1274" name="pyridoxine [cytoplasm]">
        </species>
      <species compartment="c_05" id="s_1275" name="pyridoxine [extracellular]"/>
      <species compartment="c_02" id="s_1276" name="pyridoxine 5'-phosphate [cytoplasm]">
        </species>
      <species compartment="c_02" id="s_1277" name="pyruvate [cytoplasm]">
        </species>
      <species compartment="c_10" id="s_1279" name="pyruvate [mitochondrion]">
        </species>
      <species compartment="c_14" id="s_1280" name="pyruvate [peroxisome]">
        </species>
      <species compartment="c_05" id="s_1278" name="pyruvate [extracellular]"/>
      <species compartment="c_02" id="s_1281" name="quinolinate(2-) [cytoplasm]">
        </species>
      <species compartment="c_10" id="s_1282" name="quinolinate(2-) [mitochondrion]">
        </species>
      <species compartment="c_02" id="s_1283" name="riboflavin [cytoplasm]">
        </species>
      <species compartment="c_10" id="s_1285" name="riboflavin [mitochondrion]">
        </species>
      <species compartment="c_05" id="s_1284" name="riboflavin [extracellular]"/>
      <species compartment="c_10" id="s_1286" name="S(8)-aminomethyldihydrolipoamide [mitochondrion]">
        </species>
      <species compartment="c_10" id="s_1287" name="S(8)-aminomethyldihydrolipoylprotein [mitochondrion]">
        </species>
      <species compartment="c_10" id="s_1288" name="S(8)-succinyldihydrolipoamide [mitochondrion]">
        </species>
      <species compartment="c_02" id="s_1289" name="S-adenosyl-4-methylthio-2-oxobutanoate [cytoplasm]">
        </species>
      <species compartment="c_02" id="s_1290" name="S-adenosyl-L-homocysteine [cytoplasm]">
        </species>
      <species compartment="c_03" id="s_1291" name="S-adenosyl-L-homocysteine [endoplasmic reticulum]"/>
      <species compartment="c_10" id="s_1292" name="S-adenosyl-L-homocysteine [mitochondrion]">
        </species>
      <species compartment="c_02" id="s_1293" name="S-adenosyl-L-methionine [cytoplasm]">
        </species>
      <species compartment="c_03" id="s_1294" name="S-adenosyl-L-methionine [endoplasmic reticulum]"/>
      <species compartment="c_10" id="s_1296" name="S-adenosyl-L-methionine [mitochondrion]">
        </species>
      <species compartment="c_05" id="s_1295" name="S-adenosyl-L-methionine [extracellular]"/>
      <species compartment="c_02" id="s_1297" name="S-adenosylmethioninamine [cytoplasm]">
        </species>
      <species compartment="c_02" id="s_1298" name="S-formylglutathione [cytoplasm]">
        </species>
      <species compartment="c_02" id="s_1299" name="S-methyl-5-thio-alpha-D-ribose 1-phosphate [cytoplasm]">
        </species>
      <species compartment="c_02" id="s_1300" name="S-methyl-5-thio-D-ribulose 1-phosphate [cytoplasm]">
        </species>
      <species compartment="c_02" id="s_1301" name="S-methyl-L-methionine [cytoplasm]">
        </species>
      <species compartment="c_05" id="s_1302" name="S-methyl-L-methionine [extracellular]"/>
      <species compartment="c_02" id="s_1303" name="sedoheptulose 1,7-bisphosphate [cytoplasm]">
        </species>
      <species compartment="c_02" id="s_1304" name="sedoheptulose 7-phosphate [cytoplasm]">
        </species>
      <species compartment="c_02" id="s_1305" name="Ser-tRNA(Ser) [cytoplasm]">
        </species>
      <species compartment="c_02" id="s_1306" name="shikimate [cytoplasm]">
        </species>
      <species compartment="c_02" id="s_1307" name="short-chain fatty acid [cytoplasm]"/>
      <species compartment="c_02" id="s_1308" name="siroheme [cytoplasm]">
        </species>
      <species compartment="c_02" id="s_1309" name="sirohydrochlorin [cytoplasm]">
        </species>
      <species compartment="c_01" id="s_1310" name="sn-glycero-3-phosphocholine [cell envelope]"/>
      <species compartment="c_02" id="s_1311" name="sn-glycero-3-phosphocholine [cytoplasm]">
        </species>
      <species compartment="c_03" id="s_1312" name="sn-glycero-3-phosphocholine [endoplasmic reticulum]"/>
      <species compartment="c_10" id="s_1314" name="sn-glycero-3-phosphocholine [mitochondrion]"/>
      <species compartment="c_05" id="s_1313" name="sn-glycero-3-phosphocholine [extracellular]"/>
      <species compartment="c_02" id="s_1315" name="glycerol 3-phosphate [cytoplasm]">
        </species>
      <species compartment="c_03" id="s_1316" name="glycerol 3-phosphate [endoplasmic reticulum]"/>
      <species compartment="c_08" id="s_1317" name="glycerol 3-phosphate [lipid particle]"/>
      <species compartment="c_10" id="s_1318" name="glycerol 3-phosphate [mitochondrion]">
        </species>
      <species compartment="c_02" id="s_1319" name="sodium [cytoplasm]">
        </species>
      <species compartment="c_05" id="s_1320" name="sodium [extracellular]"/>
      <species compartment="c_02" id="s_1321" name="spermidine [cytoplasm]">
        </species>
      <species compartment="c_16" id="s_2805" name="spermidine [vacuole]"/>
      <species compartment="c_05" id="s_1322" name="spermidine [extracellular]"/>
      <species compartment="c_02" id="s_1323" name="spermine [cytoplasm]">
        </species>
      <species compartment="c_16" id="s_2799" name="spermine [vacuole]"/>
      <species compartment="c_05" id="s_1324" name="spermine [extracellular]"/>
      <species compartment="c_03" id="s_1325" name="sphinganine [endoplasmic reticulum]">
        </species>
      <species compartment="c_03" id="s_1326" name="sphinganine 1-phosphate [endoplasmic reticulum]">
        </species>
      <species compartment="c_02" id="s_1327" name="squalene [cytoplasm]">
        </species>
      <species compartment="c_03" id="s_1328" name="squalene [endoplasmic reticulum]">
        </species>
      <species compartment="c_02" id="s_1329" name="stearate [cytoplasm]">
        </species>
      <species compartment="c_14" id="s_1331" name="stearate [peroxisome]">
        </species>
      <species compartment="c_05" id="s_1330" name="stearate [extracellular]"/>
      <species compartment="c_02" id="s_1332" name="stearoyl-[acyl-carrier protein] [cytoplasm]">
        </species>
      <species compartment="c_10" id="s_1333" name="stearoyl-[acyl-carrier protein] [mitochondrion]">
        </species>
      <species compartment="c_02" id="s_1334" name="stearoyl-CoA [cytoplasm]">
        </species>
      <species compartment="c_03" id="s_1335" name="stearoyl-CoA [endoplasmic reticulum]"/>
      <species compartment="c_08" id="s_1336" name="stearoyl-CoA [lipid particle]"/>
      <species compartment="c_14" id="s_1337" name="stearoyl-CoA [peroxisome]">
        </species>
      <species compartment="c_02" id="s_1338" name="succinate [cytoplasm]">
        </species>
      <species compartment="c_10" id="s_1340" name="succinate [mitochondrion]">
        </species>
      <species compartment="c_05" id="s_1339" name="succinate [extracellular]"/>
      <species compartment="c_02" id="s_1341" name="succinic semialdehyde [cytoplasm]">
        </species>
      <species compartment="c_03" id="s_1342" name="succinyl-CoA [endoplasmic reticulum]"/>
      <species compartment="c_08" id="s_1343" name="succinyl-CoA [lipid particle]"/>
      <species compartment="c_10" id="s_1344" name="succinyl-CoA [mitochondrion]">
        </species>
      <species compartment="c_02" id="s_1345" name="sucrose [cytoplasm]">
        </species>
      <species compartment="c_05" id="s_1346" name="sucrose [extracellular]"/>
      <species compartment="c_02" id="s_1347" name="sulphate [cytoplasm]">
        </species>
      <species compartment="c_05" id="s_1348" name="sulphate [extracellular]"/>
      <species compartment="c_02" id="s_1349" name="sulphite [cytoplasm]">
        </species>
      <species compartment="c_05" id="s_1350" name="sulphite [extracellular]"/>
      <species compartment="c_02" id="s_1351" name="taurine [cytoplasm]">
        </species>
      <species compartment="c_05" id="s_1352" name="taurine [extracellular]"/>
      <species compartment="c_02" id="s_1353" name="taurocholic acid [cytoplasm]">
        </species>
      <species compartment="c_16" id="s_1354" name="taurocholic acid [vacuole]">
        </species>
      <species compartment="c_02" id="s_1355" name="tetracosanoyl-CoA [cytoplasm]">
        </species>
      <species compartment="c_03" id="s_1356" name="tetracosanoyl-CoA [endoplasmic reticulum]">
        </species>
      <species compartment="c_08" id="s_1357" name="tetracosanoyl-CoA [lipid particle]"/>
      <species compartment="c_14" id="s_1358" name="tetracosanoyl-CoA [peroxisome]">
        </species>
      <species compartment="c_08" id="s_1359" name="tetradecaprenyl diphosphate [lipid particle]"/>
      <species compartment="c_02" id="s_1360" name="tetradecenoyl-CoA [cytoplasm]">
        </species>
      <species compartment="c_14" id="s_1361" name="tetradecenoyl-CoA [peroxisome]">
        </species>
      <species compartment="c_02" id="s_1362" name="tetrahydropteroyltri-L-glutamic acid [cytoplasm]">
        </species>
      <species compartment="c_02" id="s_1363" name="thiamine(1+) [cytoplasm]">
        </species>
      <species compartment="c_05" id="s_1364" name="thiamine(1+) [extracellular]"/>
      <species compartment="c_02" id="s_1365" name="thiamine(1+) diphosphate(1-) [cytoplasm]">
        </species>
      <species compartment="c_10" id="s_1367" name="thiamine(1+) diphosphate(1-) [mitochondrion]">
        </species>
      <species compartment="c_05" id="s_1366" name="thiamine(1+) diphosphate(1-) [extracellular]"/>
      <species compartment="c_02" id="s_1368" name="thiamine(1+) monophosphate [cytoplasm]">
        </species>
      <species compartment="c_05" id="s_1369" name="thiamine(1+) monophosphate [extracellular]"/>
      <species compartment="c_02" id="s_1370" name="thiamine(1+) triphosphate [cytoplasm]">
        </species>
      <species compartment="c_02" id="s_1371" name="Thr-tRNA(Thr) [cytoplasm]">
        </species>
      <species compartment="c_10" id="s_1372" name="Thr-tRNA(Thr) [mitochondrion]">
        </species>
      <species compartment="c_02" id="s_1373" name="thymidine [cytoplasm]">
        </species>
      <species compartment="c_05" id="s_1374" name="thymidine [extracellular]"/>
      <species compartment="c_02" id="s_1375" name="thymine [cytoplasm]">
        </species>
      <species compartment="c_05" id="s_1376" name="thymine [extracellular]"/>
      <species compartment="c_03" id="s_1377" name="trans-2,3-didehydroacyl-CoA [endoplasmic reticulum]"/>
      <species compartment="c_10" id="s_1378" name="trans-4-coumarate [mitochondrion]">
        </species>
      <species compartment="c_02" id="s_1379" name="trans-4-hydroxy-L-proline [cytoplasm]">
        </species>
      <species compartment="c_10" id="s_1380" name="trans-4-hydroxy-L-proline [mitochondrion]">
        </species>
      <species compartment="c_02" id="s_1381" name="trans-aconitate(3-) [cytoplasm]">
        </species>
      <species compartment="c_10" id="s_1382" name="trans-aconitate(3-) [mitochondrion]"/>
      <species compartment="c_03" id="s_1383" name="trans-dec-2-enoyl-CoA [endoplasmic reticulum]"/>
      <species compartment="c_08" id="s_1384" name="trans-dec-2-enoyl-CoA [lipid particle]"/>
      <species compartment="c_14" id="s_1385" name="trans-dec-2-enoyl-CoA [peroxisome]">
        </species>
      <species compartment="c_03" id="s_1386" name="trans-dodec-2-enoyl-CoA [endoplasmic reticulum]"/>
      <species compartment="c_08" id="s_1387" name="trans-dodec-2-enoyl-CoA [lipid particle]"/>
      <species compartment="c_14" id="s_1388" name="trans-dodec-2-enoyl-CoA [peroxisome]">
        </species>
      <species compartment="c_03" id="s_1389" name="trans-hexacos-2-enoyl-CoA [endoplasmic reticulum]"/>
      <species compartment="c_08" id="s_1390" name="trans-hexacos-2-enoyl-CoA [lipid particle]"/>
      <species compartment="c_14" id="s_1391" name="trans-hexacos-2-enoyl-CoA [peroxisome]">
        </species>
      <species compartment="c_03" id="s_1392" name="trans-octadec-2-enoyl-CoA [endoplasmic reticulum]"/>
      <species compartment="c_08" id="s_1393" name="trans-octadec-2-enoyl-CoA [lipid particle]"/>
      <species compartment="c_14" id="s_1394" name="trans-octadec-2-enoyl-CoA [peroxisome]">
        </species>
      <species compartment="c_03" id="s_1395" name="trans-tetradec-2-enoyl-CoA [endoplasmic reticulum]"/>
      <species compartment="c_08" id="s_1396" name="trans-tetradec-2-enoyl-CoA [lipid particle]"/>
      <species compartment="c_14" id="s_1397" name="trans-tetradec-2-enoyl-CoA [peroxisome]">
        </species>
      <species compartment="c_08" id="s_1398" name="tridecaprenyl diphosphate [lipid particle]"/>
      <species compartment="c_02" id="s_1399" name="triglyceride [cytoplasm]">
        </species>
      <species compartment="c_08" id="s_1400" name="triglyceride [lipid particle]"/>
      <species compartment="c_02" id="s_1401" name="trimethylenediamine [cytoplasm]">
        </species>
      <species compartment="c_02" id="s_1402" name="Trp-tRNA(Trp) [cytoplasm]">
        </species>
      <species compartment="c_10" id="s_1403" name="Trp-tRNA(Trp) [mitochondrion]">
        </species>
      <species compartment="c_02" id="s_1404" name="tryptophol [cytoplasm]">
        </species>
      <species compartment="c_10" id="s_1406" name="tryptophol [mitochondrion]">
        </species>
      <species compartment="c_05" id="s_1405" name="tryptophol [extracellular]"/>
      <species compartment="c_02" id="s_1407" name="Tyr-tRNA(Tyr) [cytoplasm]">
        </species>
      <species compartment="c_10" id="s_1408" name="Tyr-tRNA(Tyr) [mitochondrion]">
        </species>
      <species compartment="c_10" id="s_1409" name="ubiquinol-6 [mitochondrion]">
        </species>
      <species compartment="c_10" id="s_1410" name="ubiquinone-6 [mitochondrion]">
        </species>
      <species compartment="c_02" id="s_1411" name="UDP [cytoplasm]">
        </species>
      <species compartment="c_12" id="s_1412" name="UDP [nucleus]">
        </species>
      <species compartment="c_02" id="s_1413" name="UDP-D-galactose [cytoplasm]">
        </species>
      <species compartment="c_06" id="s_1414" name="UDP-D-galactose [Golgi]">
        </species>
      <species compartment="c_02" id="s_1415" name="UDP-D-glucose [cytoplasm]">
        </species>
      <species compartment="c_02" id="s_1416" name="UDP-N-acetyl-alpha-D-glucosamine [cytoplasm]">
        </species>
      <species compartment="c_02" id="s_1417" name="UMP [cytoplasm]">
        </species>
      <species compartment="c_10" id="s_1418" name="UMP [mitochondrion]">
        </species>
      <species compartment="c_12" id="s_1419" name="UMP [nucleus]">
        </species>
      <species compartment="c_08" id="s_1420" name="undecaprenyl diphosphate [lipid particle]"/>
      <species compartment="c_02" id="s_1421" name="uracil [cytoplasm]">
        </species>
      <species compartment="c_05" id="s_1422" name="uracil [extracellular]"/>
      <species compartment="c_02" id="s_1423" name="urea [cytoplasm]">
        </species>
      <species compartment="c_05" id="s_1424" name="urea [extracellular]"/>
      <species compartment="c_02" id="s_1425" name="urea-1-carboxylic acid [cytoplasm]">
        </species>
      <species compartment="c_02" id="s_1426" name="ureidoglycolic acid [cytoplasm]">
        </species>
      <species compartment="c_02" id="s_1427" name="uridine [cytoplasm]">
        </species>
      <species compartment="c_05" id="s_1428" name="uridine [extracellular]"/>
      <species compartment="c_02" id="s_1429" name="uroporphyrinogen III [cytoplasm]">
        </species>
      <species compartment="c_02" id="s_1430" name="UTP [cytoplasm]">
        </species>
      <species compartment="c_10" id="s_1431" name="UTP [mitochondrion]">
        </species>
      <species compartment="c_02" id="s_1432" name="Val-tRNA(Val) [cytoplasm]">
        </species>
      <species compartment="c_10" id="s_1433" name="Val-tRNA(Val) [mitochondrion]">
        </species>
      <species compartment="c_02" id="s_1443" name="xanthosine [cytoplasm]">
        </species>
      <species compartment="c_05" id="s_1444" name="xanthosine [extracellular]"/>
      <species compartment="c_02" id="s_1445" name="xylitol [cytoplasm]">
        </species>
      <species compartment="c_05" id="s_1446" name="xylitol [extracellular]"/>
      <species compartment="c_01" id="s_1447" name="zymosterol [cell envelope]"/>
      <species compartment="c_02" id="s_1448" name="zymosterol [cytoplasm]">
        </species>
      <species compartment="c_03" id="s_1449" name="zymosterol [endoplasmic reticulum]"/>
      <species compartment="c_08" id="s_1451" name="zymosterol [lipid particle]"/>
      <species compartment="c_05" id="s_1450" name="zymosterol [extracellular]"/>
      <species compartment="c_01" id="s_1452" name="zymosterol ester [cell envelope]"/>
      <species compartment="c_03" id="s_1453" name="zymosterol ester [endoplasmic reticulum]"/>
      <species compartment="c_08" id="s_1454" name="zymosterol ester [lipid particle]"/>
      <species compartment="c_02" id="s_1455" name="zymosterol intermediate 1a [cytoplasm]"/>
      <species compartment="c_02" id="s_1456" name="zymosterol intermediate 1b [cytoplasm]"/>
      <species compartment="c_02" id="s_1457" name="zymosterol intermediate 1c [cytoplasm]"/>
      <species compartment="c_02" id="s_1458" name="zymosterol intermediate 2 [cytoplasm]">
        </species>
      <species compartment="c_03" id="s_1459" name="zymosteryl oleate [endoplasmic reticulum]"/>
      <species compartment="c_03" id="s_1460" name="zymosteryl palmitoleate [endoplasmic reticulum]"/>
      <species compartment="c_02" id="s_1517" name="YLR043C disulphide [cytoplasm]">
        </species>
      <species compartment="c_10" id="s_1518" name="YLR043C disulphide [mitochondrion]">
        </species>
      <species compartment="c_12" id="s_1519" name="YLR043C disulphide [nucleus]">
        </species>
      <species compartment="c_14" id="s_1520" name="YLR043C disulphide [peroxisome]">
        </species>
      <species compartment="c_02" id="s_1521" name="TRX1 [cytoplasm]">
        </species>
      <species compartment="c_10" id="s_1522" name="TRX1 [mitochondrion]">
        </species>
      <species compartment="c_12" id="s_1523" name="TRX1 [nucleus]">
        </species>
      <species compartment="c_14" id="s_1524" name="TRX1 [peroxisome]">
        </species>
      <species compartment="c_05" id="s_7446928070741561669678691268196935540733474751907584462725054464" name="folic acid [extracellular]"/>
      <species compartment="c_02" id="s_1889550150325445448292303194928311478538136172187684006237569024" name="folic acid [cytoplasm]"/>
      <species compartment="c_02" id="s_2522" name="1D-myo-inositol 4,5-bisphosphate:SLM1 [cytoplasm]"/>
      <species compartment="c_01" id="s_2523" name="1D-myo-inositol 4,5-bisphosphate:AVO1:AVO2:BIT61:LST8:SLM1:TOR2:TSC11 [cell envelope]"/>
      <species compartment="c_02" id="s_2524" name="1D-myo-inositol 4,5-bisphosphate:SLM2 [cytoplasm]"/>
      <species compartment="c_01" id="s_2525" name="1D-myo-inositol 4,5-bisphosphate:AVO1:AVO2:BIT61:LST8:SLM2:TOR2:TSC11 [cell envelope]"/>
      <species compartment="c_02" id="s_2526" name="acetylated protein with terminal(Met-Glu) [cytoplasm]"/>
      <species compartment="c_02" id="s_2527" name="acetylated protein with terminal(Met-Ile) [cytoplasm]"/>
      <species compartment="c_02" id="s_2528" name="acetylated protein with terminal(Met-Leu) [cytoplasm]"/>
      <species compartment="c_02" id="s_2529" name="acetylated protein with terminal(Met-Phe) [cytoplasm]"/>
      <species compartment="c_02" id="s_2530" name="acetylated protein with terminal(Met-Trp) [cytoplasm]"/>
      <species compartment="c_03" id="s_2531" name="farnesylated protein with AAX motif at C terminal, X={Ser,Cys,Met,Ala} [endoplasmic reticulum]"/>
      <species compartment="c_03" id="s_2532" name="farnesylated protein with hydroxyl C-terminal [endoplasmic reticulum]"/>
      <species compartment="c_03" id="s_2533" name="farnesylated protein with methylated C-terminal [endoplasmic reticulum]"/>
      <species compartment="c_03" id="s_2534" name="geranylgeranylated protein with AAX motif at C terminal, X={Leu,Phe} [endoplasmic reticulum]"/>
      <species compartment="c_03" id="s_2535" name="geranylgeranylated protein with hydroxyl C-terminal [endoplasmic reticulum]"/>
      <species compartment="c_03" id="s_2536" name="geranylgeranylated protein with methylated C-terminal [endoplasmic reticulum]"/>
      <species compartment="c_03" id="s_2537" name="O-mannosylated protein [endoplasmic reticulum]"/>
      <species compartment="c_02" id="s_2538" name="SWH1:oxysterol [cytoplasm]"/>
      <species compartment="c_02" id="s_2539" name="OSH2:oxysterol [cytoplasm]"/>
      <species compartment="c_02" id="s_2540" name="OSH3:oxysterol [cytoplasm]"/>
      <species compartment="c_02" id="s_2541" name="HES1:oxysterol [cytoplasm]"/>
      <species compartment="c_02" id="s_2542" name="KES1:oxysterol [cytoplasm]"/>
      <species compartment="c_01" id="s_2543" name="palmitoylated protein [cell envelope]"/>
      <species compartment="c_02" id="s_2544" name="palmitoylated protein [cytoplasm]"/>
      <species compartment="c_03" id="s_2545" name="palmitoylated Ras protein [endoplasmic reticulum]"/>
      <species compartment="c_02" id="s_2546" name="palmitoylated YAL014C [cytoplasm]"/>
      <species compartment="c_02" id="s_2547" name="palmitoylated YAL030W [cytoplasm]"/>
      <species compartment="c_02" id="s_2548" name="palmitoylated YBR023C [cytoplasm]"/>
      <species compartment="c_02" id="s_2549" name="palmitoylated YDR468C [cytoplasm]"/>
      <species compartment="c_15" id="s_2550" name="palmitoylated YEL013W [vacuolar membrane]"/>
      <species compartment="c_16" id="s_2551" name="PIB1:phosphatidylinositol 3-phosphate [vacuole]"/>
      <species compartment="c_02" id="s_2635" name="YHR005C, myristoylated at G2 [cytoplasm]"/>
      <species compartment="c_02" id="s_2636" name="YHR005C, myristoylated at G2, palmitoylated at C3 [cytoplasm]"/>
      <species compartment="c_03" id="s_2663" name="ceramide-4 (C24) [endoplasmic reticulum]"/>
      <species compartment="c_06" id="s_2677" name="ceramide-4 (C24) [Golgi]"/>
      <species compartment="c_10" id="s_2751" name="ceramide-4 (C24) [mitochondrion]"/>
      <species compartment="c_03" id="s_2664" name="ceramide-4 (C26) [endoplasmic reticulum]"/>
      <species compartment="c_06" id="s_2679" name="ceramide-4 (C26) [Golgi]"/>
      <species compartment="c_10" id="s_2753" name="ceramide-4 (C26) [mitochondrion]"/>
      <species compartment="c_06" id="s_2665" name="inositol-P-ceramide B' (C24) [Golgi]"/>
      <species compartment="c_03" id="s_2704" name="inositol-P-ceramide B' (C24) [endoplasmic reticulum]"/>
      <species compartment="c_10" id="s_2738" name="inositol-P-ceramide B' (C24) [mitochondrion]"/>
      <species compartment="c_06" id="s_2666" name="inositol-P-ceramide B' (C26) [Golgi]"/>
      <species compartment="c_03" id="s_2705" name="inositol-P-ceramide B' (C26) [endoplasmic reticulum]"/>
      <species compartment="c_10" id="s_2740" name="inositol-P-ceramide B' (C26) [mitochondrion]"/>
      <species compartment="c_06" id="s_2667" name="inositol-P-ceramide C (C24) [Golgi]"/>
      <species compartment="c_03" id="s_2708" name="inositol-P-ceramide C (C24) [endoplasmic reticulum]"/>
      <species compartment="c_10" id="s_2746" name="inositol-P-ceramide C (C24) [mitochondrion]"/>
      <species compartment="c_06" id="s_2668" name="inositol-P-ceramide C (C26) [Golgi]"/>
      <species compartment="c_03" id="s_2709" name="inositol-P-ceramide C (C26) [endoplasmic reticulum]"/>
      <species compartment="c_10" id="s_2748" name="inositol-P-ceramide C (C26) [mitochondrion]"/>
      <species compartment="c_06" id="s_2670" name="inositol-P-ceramide A (C24) [Golgi]"/>
      <species compartment="c_03" id="s_2702" name="inositol-P-ceramide A (C24) [endoplasmic reticulum]"/>
      <species compartment="c_10" id="s_2734" name="inositol-P-ceramide A (C24) [mitochondrion]"/>
      <species compartment="c_06" id="s_2672" name="inositol-P-ceramide A (C26) [Golgi]"/>
      <species compartment="c_03" id="s_2703" name="inositol-P-ceramide A (C26) [endoplasmic reticulum]"/>
      <species compartment="c_10" id="s_2736" name="inositol-P-ceramide A (C26) [mitochondrion]"/>
      <species compartment="c_06" id="s_2674" name="inositol-P-ceramide B (C24) [Golgi]"/>
      <species compartment="c_03" id="s_2706" name="inositol-P-ceramide B (C24) [endoplasmic reticulum]"/>
      <species compartment="c_10" id="s_2742" name="inositol-P-ceramide B (C24) [mitochondrion]"/>
      <species compartment="c_06" id="s_2676" name="inositol-P-ceramide B (C26) [Golgi]"/>
      <species compartment="c_03" id="s_2707" name="inositol-P-ceramide B (C26) [endoplasmic reticulum]"/>
      <species compartment="c_10" id="s_2744" name="inositol-P-ceramide B (C26) [mitochondrion]"/>
      <species compartment="c_06" id="s_2678" name="inositol-P-ceramide D (C24) [Golgi]"/>
      <species compartment="c_03" id="s_2710" name="inositol-P-ceramide D (C24) [endoplasmic reticulum]"/>
      <species compartment="c_10" id="s_2750" name="inositol-P-ceramide D (C24) [mitochondrion]"/>
      <species compartment="c_06" id="s_2680" name="inositol-P-ceramide D (C26) [Golgi]"/>
      <species compartment="c_03" id="s_2711" name="inositol-P-ceramide D (C26) [endoplasmic reticulum]"/>
      <species compartment="c_10" id="s_2752" name="inositol-P-ceramide D (C26) [mitochondrion]"/>
      <species compartment="c_03" id="s_2712" name="mannosylinositol phosphorylceramide A (C24) [endoplasmic reticulum]"/>
      <species compartment="c_10" id="s_2754" name="mannosylinositol phosphorylceramide A (C24) [mitochondrion]"/>
      <species compartment="c_03" id="s_2714" name="mannosylinositol phosphorylceramide A (C26) [endoplasmic reticulum]"/>
      <species compartment="c_10" id="s_2756" name="mannosylinositol phosphorylceramide A (C26) [mitochondrion]"/>
      <species compartment="c_06" id="s_2684" name="mannosylinositol phosphorylceramide B' (C24) [Golgi]"/>
      <species compartment="c_03" id="s_2715" name="mannosylinositol phosphorylceramide B' (C24) [endoplasmic reticulum]"/>
      <species compartment="c_10" id="s_2757" name="mannosylinositol phosphorylceramide B' (C24) [mitochondrion]"/>
      <species compartment="c_03" id="s_2716" name="mannosylinositol phosphorylceramide B' (C26) [endoplasmic reticulum]"/>
      <species compartment="c_10" id="s_2758" name="mannosylinositol phosphorylceramide B' (C26) [mitochondrion]"/>
      <species compartment="c_03" id="s_2717" name="mannosylinositol phosphorylceramide B (C24) [endoplasmic reticulum]"/>
      <species compartment="c_10" id="s_2759" name="mannosylinositol phosphorylceramide B (C24) [mitochondrion]"/>
      <species compartment="c_03" id="s_2718" name="mannosylinositol phosphorylceramide B (C26) [endoplasmic reticulum]"/>
      <species compartment="c_10" id="s_2760" name="mannosylinositol phosphorylceramide B (C26) [mitochondrion]"/>
      <species compartment="c_03" id="s_2719" name="mannosylinositol phosphorylceramide C (C24) [endoplasmic reticulum]"/>
      <species compartment="c_10" id="s_2761" name="mannosylinositol phosphorylceramide C (C24) [mitochondrion]"/>
      <species compartment="c_03" id="s_2720" name="mannosylinositol phosphorylceramide C (C26) [endoplasmic reticulum]"/>
      <species compartment="c_10" id="s_2762" name="mannosylinositol phosphorylceramide C (C26) [mitochondrion]"/>
      <species compartment="c_03" id="s_2721" name="mannosylinositol phosphorylceramide D (C24) [endoplasmic reticulum]"/>
      <species compartment="c_10" id="s_2763" name="mannosylinositol phosphorylceramide D (C24) [mitochondrion]"/>
      <species compartment="c_03" id="s_2722" name="mannosylinositol phosphorylceramide D (C26) [endoplasmic reticulum]"/>
      <species compartment="c_10" id="s_2764" name="mannosylinositol phosphorylceramide D (C26) [mitochondrion]"/>
      <species compartment="c_06" id="s_2692" name="inositol phosphomannosylinositol phosphoceramide A (C24) [Golgi]"/>
      <species compartment="c_03" id="s_2723" name="inositol phosphomannosylinositol phosphoceramide A (C24) [endoplasmic reticulum]"/>
      <species compartment="c_10" id="s_2765" name="inositol phosphomannosylinositol phosphoceramide A (C24) [mitochondrion]"/>
      <species compartment="c_06" id="s_2693" name="inositol phosphomannosylinositol phosphoceramide A (C26) [Golgi]"/>
      <species compartment="c_03" id="s_2725" name="inositol phosphomannosylinositol phosphoceramide A (C26) [endoplasmic reticulum]"/>
      <species compartment="c_10" id="s_2767" name="inositol phosphomannosylinositol phosphoceramide A (C26) [mitochondrion]"/>
      <species compartment="c_06" id="s_2694" name="inositol phosphomannosylinositol phosphoceramide B' (C24) [Golgi]"/>
      <species compartment="c_03" id="s_2726" name="inositol phosphomannosylinositol phosphoceramide B' (C24) [endoplasmic reticulum]"/>
      <species compartment="c_10" id="s_2768" name="inositol phosphomannosylinositol phosphoceramide B' (C24) [mitochondrion]"/>
      <species compartment="c_06" id="s_2695" name="inositol phosphomannosylinositol phosphoceramide B' (C26) [Golgi]"/>
      <species compartment="c_03" id="s_2727" name="inositol phosphomannosylinositol phosphoceramide B' (C26) [endoplasmic reticulum]"/>
      <species compartment="c_10" id="s_2769" name="inositol phosphomannosylinositol phosphoceramide B' (C26) [mitochondrion]"/>
      <species compartment="c_06" id="s_2696" name="inositol phosphomannosylinositol phosphoceramide B (C24) [Golgi]"/>
      <species compartment="c_03" id="s_2728" name="inositol phosphomannosylinositol phosphoceramide B (C24) [endoplasmic reticulum]"/>
      <species compartment="c_10" id="s_2770" name="inositol phosphomannosylinositol phosphoceramide B (C24) [mitochondrion]"/>
      <species compartment="c_06" id="s_2697" name="inositol phosphomannosylinositol phosphoceramide B (C26) [Golgi]"/>
      <species compartment="c_03" id="s_2729" name="inositol phosphomannosylinositol phosphoceramide B (C26) [endoplasmic reticulum]"/>
      <species compartment="c_10" id="s_2771" name="inositol phosphomannosylinositol phosphoceramide B (C26) [mitochondrion]"/>
      <species compartment="c_06" id="s_2698" name="inositol phosphomannosylinositol phosphoceramide C (C24) [Golgi]"/>
      <species compartment="c_03" id="s_2730" name="inositol phosphomannosylinositol phosphoceramide C (C24) [endoplasmic reticulum]"/>
      <species compartment="c_10" id="s_2772" name="inositol phosphomannosylinositol phosphoceramide C (C24) [mitochondrion]"/>
      <species compartment="c_06" id="s_2699" name="inositol phosphomannosylinositol phosphoceramide C (C26) [Golgi]"/>
      <species compartment="c_03" id="s_2731" name="inositol phosphomannosylinositol phosphoceramide C (C26) [endoplasmic reticulum]"/>
      <species compartment="c_10" id="s_2773" name="inositol phosphomannosylinositol phosphoceramide C (C26) [mitochondrion]"/>
      <species compartment="c_06" id="s_2700" name="inositol phosphomannosylinositol phosphoceramide D (C24) [Golgi]"/>
      <species compartment="c_03" id="s_2732" name="inositol phosphomannosylinositol phosphoceramide D (C24) [endoplasmic reticulum]"/>
      <species compartment="c_10" id="s_2774" name="inositol phosphomannosylinositol phosphoceramide D (C24) [mitochondrion]"/>
      <species compartment="c_06" id="s_2701" name="inositol phosphomannosylinositol phosphoceramide D (C26) [Golgi]"/>
      <species compartment="c_03" id="s_2733" name="inositol phosphomannosylinositol phosphoceramide D (C26) [endoplasmic reticulum]"/>
      <species compartment="c_10" id="s_2775" name="inositol phosphomannosylinositol phosphoceramide D (C26) [mitochondrion]"/>
      <species compartment="c_03" id="s_2713" name="mannose-1D-myo-inositol 1-phosphate [endoplasmic reticulum]"/>
      <species compartment="c_10" id="s_2755" name="mannose-1D-myo-inositol 1-phosphate [mitochondrion]"/>
      <species compartment="c_03" id="s_2724" name="mannose-(1D-myo-inositol 1-phosphate)2 [endoplasmic reticulum]"/>
      <species compartment="c_10" id="s_2766" name="mannose-(1D-myo-inositol 1-phosphate)2 [mitochondrion]"/>
      <species compartment="c_10" id="s_2776" name="hydroxypyruvate [mitochondrion]"/>
      <species compartment="c_02" id="s_2794" name="TDP [cytoplasm]"/>
      <species compartment="c_12" id="s_2795" name="TDP [nucleus]"/>
      <species boundaryCondition="true" compartment="boundary" constant="true" id="s_2808_b" name="(1-&gt;3)-beta-D-glucan [boundary]"/>
      <species boundaryCondition="true" compartment="boundary" constant="true" id="s_2809_b" name="(R)-carnitine [boundary]"/>
      <species boundaryCondition="true" compartment="boundary" constant="true" id="s_2810_b" name="(R)-lactate [boundary]"/>
      <species boundaryCondition="true" compartment="boundary" constant="true" id="s_3684845964903365208337918261102171132349244427641607498053451776_b" name="(R)-mevalonate [boundary]"/>
      <species boundaryCondition="true" compartment="boundary" constant="true" id="s_2811_b" name="(R)-pantothenate [boundary]"/>
      <species boundaryCondition="true" compartment="boundary" constant="true" id="s_2812_b" name="(R,R)-2,3-butanediol [boundary]"/>
      <species boundaryCondition="true" compartment="boundary" constant="true" id="s_2813_b" name="(S)-3-methyl-2-oxopentanoate [boundary]"/>
      <species boundaryCondition="true" compartment="boundary" constant="true" id="s_2814_b" name="(S)-lactate [boundary]"/>
      <species boundaryCondition="true" compartment="boundary" constant="true" id="s_2815_b" name="(S)-malate [boundary]"/>
      <species boundaryCondition="true" compartment="boundary" constant="true" id="s_2816_b" name="1-(sn-glycero-3-phospho)-1D-myo-inositol [boundary]"/>
      <species boundaryCondition="true" compartment="boundary" constant="true" id="s_2817_b" name="1-acylglycerophosphocholine [boundary]"/>
      <species boundaryCondition="true" compartment="boundary" constant="true" id="s_2818_b" name="2'-deoxyadenosine [boundary]"/>
      <species boundaryCondition="true" compartment="boundary" constant="true" id="s_2819_b" name="deoxycytidine [boundary]"/>
      <species boundaryCondition="true" compartment="boundary" constant="true" id="s_2820_b" name="2'-deoxyguanosine [boundary]"/>
      <species boundaryCondition="true" compartment="boundary" constant="true" id="s_2821_b" name="2'-deoxyinosine [boundary]"/>
      <species boundaryCondition="true" compartment="boundary" constant="true" id="s_2822_b" name="2'-deoxyuridine [boundary]"/>
      <species boundaryCondition="true" compartment="boundary" constant="true" id="s_2823_b" name="2-hydroxybutyric acid [boundary]"/>
      <species boundaryCondition="true" compartment="boundary" constant="true" id="s_2824_b" name="2-isopropylmalate [boundary]"/>
      <species boundaryCondition="true" compartment="boundary" constant="true" id="s_2825_b" name="2-methylbutanol [boundary]"/>
      <species boundaryCondition="true" compartment="boundary" constant="true" id="s_2826_b" name="2-methylbutanal [boundary]"/>
      <species boundaryCondition="true" compartment="boundary" constant="true" id="s_2827_b" name="2-methylbutyl acetate [boundary]"/>
      <species boundaryCondition="true" compartment="boundary" constant="true" id="s_2828_b" name="2-oxoglutarate [boundary]"/>
      <species boundaryCondition="true" compartment="boundary" constant="true" id="s_2829_b" name="2-phenylethanol [boundary]"/>
      <species boundaryCondition="true" compartment="boundary" constant="true" id="s_2830_b" name="3-methylbutanal [boundary]"/>
      <species boundaryCondition="true" compartment="boundary" constant="true" id="s_2831_b" name="4-aminobenzoate [boundary]"/>
      <species boundaryCondition="true" compartment="boundary" constant="true" id="s_2832_b" name="5-aminolevulinate [boundary]"/>
      <species boundaryCondition="true" compartment="boundary" constant="true" id="s_2963208056077732007481335863537126225285651938693716820786937856_b" name="5-formyltetrahydrofolic acid [boundary]"/>
      <species boundaryCondition="true" compartment="boundary" constant="true" id="s_2833_b" name="7,8-diaminononanoate [boundary]"/>
      <species boundaryCondition="true" compartment="boundary" constant="true" id="s_2834_b" name="8-amino-7-oxononanoate [boundary]"/>
      <species boundaryCondition="true" compartment="boundary" constant="true" id="s_2835_b" name="9H-xanthine [boundary]"/>
      <species boundaryCondition="true" compartment="boundary" constant="true" id="s_2836_b" name="acetaldehyde [boundary]"/>
      <species boundaryCondition="true" compartment="boundary" constant="true" id="s_2837_b" name="acetate [boundary]"/>
      <species boundaryCondition="true" compartment="boundary" constant="true" id="s_2838_b" name="adenine [boundary]"/>
      <species boundaryCondition="true" compartment="boundary" constant="true" id="s_2839_b" name="adenosine [boundary]"/>
      <species boundaryCondition="true" compartment="boundary" constant="true" id="s_2840_b" name="adenosine 3',5'-bismonophosphate [boundary]"/>
      <species boundaryCondition="true" compartment="boundary" constant="true" id="s_2841_b" name="allantoate [boundary]"/>
      <species boundaryCondition="true" compartment="boundary" constant="true" id="s_2842_b" name="allantoin [boundary]"/>
      <species boundaryCondition="true" compartment="boundary" constant="true" id="s_2843_b" name="alpha,alpha-trehalose [boundary]"/>
      <species boundaryCondition="true" compartment="boundary" constant="true" id="s_2844_b" name="alpha-D-glucosamine 6-phosphate [boundary]"/>
      <species boundaryCondition="true" compartment="boundary" constant="true" id="s_2845_b" name="ammonium [boundary]"/>
      <species boundaryCondition="true" compartment="boundary" constant="true" id="s_2846_b" name="bicarbonate [boundary]"/>
      <species boundaryCondition="true" compartment="boundary" constant="true" id="s_0464_b" name="biomass [boundary]"/>
      <species boundaryCondition="true" compartment="boundary" constant="true" id="s_2847_b" name="biotin [boundary]"/>
      <species boundaryCondition="true" compartment="boundary" constant="true" id="s_2848_b" name="carbon dioxide [boundary]"/>
      <species boundaryCondition="true" compartment="boundary" constant="true" id="s_2849_b" name="choline [boundary]"/>
      <species boundaryCondition="true" compartment="boundary" constant="true" id="s_2850_b" name="citrate(3-) [boundary]"/>
      <species boundaryCondition="true" compartment="boundary" constant="true" id="s_2851_b" name="cytidine [boundary]"/>
      <species boundaryCondition="true" compartment="boundary" constant="true" id="s_2852_b" name="cytosine [boundary]"/>
      <species boundaryCondition="true" compartment="boundary" constant="true" id="s_2853_b" name="D-arabinose [boundary]"/>
      <species boundaryCondition="true" compartment="boundary" constant="true" id="s_2854_b" name="D-fructose [boundary]"/>
      <species boundaryCondition="true" compartment="boundary" constant="true" id="s_2855_b" name="D-galactose [boundary]"/>
      <species boundaryCondition="true" compartment="boundary" constant="true" id="s_2856_b" name="D-galacturonate [boundary]"/>
      <species boundaryCondition="true" compartment="boundary" constant="true" id="s_2857_b" name="D-glucitol [boundary]"/>
      <species boundaryCondition="true" compartment="boundary" constant="true" id="s_2858_b" name="D-glucose [boundary]"/>
      <species boundaryCondition="true" compartment="boundary" constant="true" id="s_2859_b" name="D-mannose [boundary]"/>
      <species boundaryCondition="true" compartment="boundary" constant="true" id="s_2860_b" name="D-ribose [boundary]"/>
      <species boundaryCondition="true" compartment="boundary" constant="true" id="s_2861_b" name="D-xylose [boundary]"/>
      <species boundaryCondition="true" compartment="boundary" constant="true" id="s_2862_b" name="decanoate [boundary]"/>
      <species boundaryCondition="true" compartment="boundary" constant="true" id="s_2863_b" name="dTTP [boundary]"/>
      <species boundaryCondition="true" compartment="boundary" constant="true" id="s_2864_b" name="episterol [boundary]"/>
      <species boundaryCondition="true" compartment="boundary" constant="true" id="s_2865_b" name="ergosterol [boundary]"/>
      <species boundaryCondition="true" compartment="boundary" constant="true" id="s_2866_b" name="ethanol [boundary]"/>
      <species boundaryCondition="true" compartment="boundary" constant="true" id="s_2867_b" name="ethanolamine [boundary]"/>
      <species boundaryCondition="true" compartment="boundary" constant="true" id="s_2868_b" name="ethyl acetate [boundary]"/>
      <species boundaryCondition="true" compartment="boundary" constant="true" id="s_2869_b" name="fatty acid [boundary]"/>
      <species boundaryCondition="true" compartment="boundary" constant="true" id="s_2870_b" name="fecosterol [boundary]"/>
      <species boundaryCondition="true" compartment="boundary" constant="true" id="s_2871_b" name="FMN [boundary]"/>
      <species boundaryCondition="true" compartment="boundary" constant="true" id="s_2872_b" name="formate [boundary]"/>
      <species boundaryCondition="true" compartment="boundary" constant="true" id="s_2873_b" name="fumarate [boundary]"/>
      <species boundaryCondition="true" compartment="boundary" constant="true" id="s_2874_b" name="gamma-amino-gamma-cyanobutanoic acid [boundary]"/>
      <species boundaryCondition="true" compartment="boundary" constant="true" id="s_2875_b" name="gamma-aminobutyrate [boundary]"/>
      <species boundaryCondition="true" compartment="boundary" constant="true" id="s_2876_b" name="glutathione [boundary]"/>
      <species boundaryCondition="true" compartment="boundary" constant="true" id="s_2877_b" name="glutathione disulfide [boundary]"/>
      <species boundaryCondition="true" compartment="boundary" constant="true" id="s_2878_b" name="glycerol [boundary]"/>
      <species boundaryCondition="true" compartment="boundary" constant="true" id="s_2879_b" name="L-glycine [boundary]"/>
      <species boundaryCondition="true" compartment="boundary" constant="true" id="s_2880_b" name="glycolaldehyde [boundary]"/>
      <species boundaryCondition="true" compartment="boundary" constant="true" id="s_2881_b" name="glyoxylate [boundary]"/>
      <species boundaryCondition="true" compartment="boundary" constant="true" id="s_2882_b" name="guanine [boundary]"/>
      <species boundaryCondition="true" compartment="boundary" constant="true" id="s_2883_b" name="guanosine [boundary]"/>
      <species boundaryCondition="true" compartment="c_01" id="s_0763_b" name="H+ [cell envelope]"/>
      <species boundaryCondition="true" compartment="c_02" id="s_0764_b" name="H+ [cytoplasm]">
        </species>
      <species boundaryCondition="true" compartment="c_03" id="s_0765_b" name="H+ [endoplasmic reticulum]">
        </species>
      <species boundaryCondition="true" compartment="c_05" constant="true" id="s_0766_b" name="H+ [extracellular]">
        </species>
      <species boundaryCondition="true" compartment="c_06" id="s_0767_b" name="H+ [Golgi]">
        </species>
      <species boundaryCondition="true" compartment="c_08" id="s_0768_b" name="H+ [lipid particle]"/>
      <species boundaryCondition="true" compartment="c_10" id="s_0769_b" name="H+ [mitochondrion]">
        </species>
      <species boundaryCondition="true" compartment="c_12" id="s_0770_b" name="H+ [nucleus]">
        </species>
      <species boundaryCondition="true" compartment="c_14" id="s_0771_b" name="H+ [peroxisome]">
        </species>
      <species boundaryCondition="true" compartment="c_16" id="s_0772_b" name="H+ [vacuole]">
        </species>
      <species boundaryCondition="true" compartment="boundary" constant="true" id="s_2884_b" name="H+ [boundary]"/>
      <species boundaryCondition="true" compartment="boundary" constant="true" id="s_2885_b" name="hexadecanal [boundary]"/>
      <species boundaryCondition="true" compartment="c_02" constant="true" id="s_0806_b" name="hydroxide [cytoplasm]"/>
      <species boundaryCondition="true" compartment="c_10" constant="true" id="s_0807_b" name="hydroxide [mitochondrion]"/>
      <species boundaryCondition="true" compartment="boundary" constant="true" id="s_2886_b" name="hypoxanthine [boundary]"/>
      <species boundaryCondition="true" compartment="boundary" constant="true" id="s_2887_b" name="indol-3-ylacetaldehyde [boundary]"/>
      <species boundaryCondition="true" compartment="boundary" constant="true" id="s_2888_b" name="inosine [boundary]"/>
      <species boundaryCondition="true" compartment="boundary" constant="true" id="s_2889_b" name="iron(2+) [boundary]"/>
      <species boundaryCondition="true" compartment="boundary" constant="true" id="s_2890_b" name="isoamyl  acetate [boundary]"/>
      <species boundaryCondition="true" compartment="boundary" constant="true" id="s_2891_b" name="isoamylol [boundary]"/>
      <species boundaryCondition="true" compartment="boundary" constant="true" id="s_2892_b" name="isobutanol [boundary]"/>
      <species boundaryCondition="true" compartment="boundary" constant="true" id="s_2893_b" name="isobutyl acetate [boundary]"/>
      <species boundaryCondition="true" compartment="boundary" constant="true" id="s_2894_b" name="isobutyraldehyde [boundary]"/>
      <species boundaryCondition="true" compartment="boundary" constant="true" id="s_2895_b" name="L-alanine [boundary]"/>
      <species boundaryCondition="true" compartment="boundary" constant="true" id="s_2896_b" name="L-arabinitol [boundary]"/>
      <species boundaryCondition="true" compartment="boundary" constant="true" id="s_2897_b" name="L-arabinose [boundary]"/>
      <species boundaryCondition="true" compartment="boundary" constant="true" id="s_2898_b" name="L-arginine [boundary]"/>
      <species boundaryCondition="true" compartment="boundary" constant="true" id="s_2899_b" name="L-asparagine [boundary]"/>
      <species boundaryCondition="true" compartment="boundary" constant="true" id="s_2900_b" name="L-aspartate [boundary]"/>
      <species boundaryCondition="true" compartment="boundary" constant="true" id="s_2901_b" name="L-cysteine [boundary]"/>
      <species boundaryCondition="true" compartment="boundary" constant="true" id="s_2902_b" name="L-glucitol [boundary]"/>
      <species boundaryCondition="true" compartment="boundary" constant="true" id="s_2903_b" name="L-glutamate [boundary]"/>
      <species boundaryCondition="true" compartment="boundary" constant="true" id="s_2904_b" name="L-glutamine [boundary]"/>
      <species boundaryCondition="true" compartment="boundary" constant="true" id="s_2905_b" name="L-histidine [boundary]"/>
      <species boundaryCondition="true" compartment="boundary" constant="true" id="s_2906_b" name="L-isoleucine [boundary]"/>
      <species boundaryCondition="true" compartment="boundary" constant="true" id="s_2907_b" name="L-leucine [boundary]"/>
      <species boundaryCondition="true" compartment="boundary" constant="true" id="s_2908_b" name="L-lysine [boundary]"/>
      <species boundaryCondition="true" compartment="boundary" constant="true" id="s_2909_b" name="L-methionine [boundary]"/>
      <species boundaryCondition="true" compartment="boundary" constant="true" id="s_2910_b" name="L-phenylalanine [boundary]"/>
      <species boundaryCondition="true" compartment="boundary" constant="true" id="s_2911_b" name="L-proline [boundary]"/>
      <species boundaryCondition="true" compartment="boundary" constant="true" id="s_2912_b" name="L-serine [boundary]"/>
      <species boundaryCondition="true" compartment="boundary" constant="true" id="s_2913_b" name="L-sorbose [boundary]"/>
      <species boundaryCondition="true" compartment="boundary" constant="true" id="s_2914_b" name="L-threonine [boundary]"/>
      <species boundaryCondition="true" compartment="boundary" constant="true" id="s_2915_b" name="L-tryptophan [boundary]"/>
      <species boundaryCondition="true" compartment="boundary" constant="true" id="s_2916_b" name="L-tyrosine [boundary]"/>
      <species boundaryCondition="true" compartment="boundary" constant="true" id="s_2917_b" name="L-valine [boundary]"/>
      <species boundaryCondition="true" compartment="boundary" constant="true" id="s_2918_b" name="lanosterol [boundary]"/>
      <species boundaryCondition="true" compartment="boundary" constant="true" id="s_2919_b" name="laurate [boundary]"/>
      <species boundaryCondition="true" compartment="boundary" constant="true" id="s_2920_b" name="lignoceric acid [boundary]"/>
      <species boundaryCondition="true" compartment="boundary" constant="true" id="s_2921_b" name="linoleic acid [boundary]"/>
      <species boundaryCondition="true" compartment="boundary" constant="true" id="s_2922_b" name="maltose [boundary]"/>
      <species boundaryCondition="true" compartment="boundary" constant="true" id="s_2923_b" name="melibiose [boundary]"/>
      <species boundaryCondition="true" compartment="boundary" constant="true" id="s_2924_b" name="myo-inositol [boundary]"/>
      <species boundaryCondition="true" compartment="boundary" constant="true" id="s_2925_b" name="myristate [boundary]"/>
      <species boundaryCondition="true" compartment="boundary" constant="true" id="s_2926_b" name="myristoleate [boundary]"/>
      <species boundaryCondition="true" compartment="boundary" constant="true" id="s_2927_b" name="N,N'-diformyldityrosine [boundary]"/>
      <species boundaryCondition="true" compartment="boundary" constant="true" id="s_2928_b" name="NADP(+) [boundary]"/>
      <species boundaryCondition="true" compartment="boundary" constant="true" id="s_2929_b" name="nicotinate [boundary]"/>
      <species boundaryCondition="true" compartment="boundary" constant="true" id="s_2930_b" name="NMN [boundary]"/>
      <species boundaryCondition="true" compartment="boundary" constant="true" id="s_2931_b" name="octanoate [boundary]"/>
      <species boundaryCondition="true" compartment="boundary" constant="true" id="s_2932_b" name="oleate [boundary]"/>
      <species boundaryCondition="true" compartment="boundary" constant="true" id="s_2933_b" name="ornithine [boundary]"/>
      <species boundaryCondition="true" compartment="boundary" constant="true" id="s_2934_b" name="oxaloacetate(2-) [boundary]"/>
      <species boundaryCondition="true" compartment="boundary" constant="true" id="s_2935_b" name="oxygen [boundary]"/>
      <species boundaryCondition="true" compartment="boundary" constant="true" id="s_2936_b" name="palmitate [boundary]"/>
      <species boundaryCondition="true" compartment="boundary" constant="true" id="s_2937_b" name="palmitoleate [boundary]"/>
      <species boundaryCondition="true" compartment="boundary" constant="true" id="s_2938_b" name="pectin [boundary]"/>
      <species boundaryCondition="true" compartment="boundary" constant="true" id="s_2939_b" name="phenethyl acetate [boundary]"/>
      <species boundaryCondition="true" compartment="boundary" constant="true" id="s_2940_b" name="phenylacetaldehyde [boundary]"/>
      <species boundaryCondition="true" compartment="boundary" constant="true" id="s_2941_b" name="phosphate [boundary]"/>
      <species boundaryCondition="true" compartment="boundary" constant="true" id="s_2942_b" name="phospholipid [boundary]"/>
      <species boundaryCondition="true" compartment="boundary" constant="true" id="s_2943_b" name="potassium [boundary]"/>
      <species boundaryCondition="true" compartment="boundary" constant="true" id="s_2944_b" name="putrescine [boundary]"/>
      <species boundaryCondition="true" compartment="boundary" constant="true" id="s_2945_b" name="pyridoxine [boundary]"/>
      <species boundaryCondition="true" compartment="boundary" constant="true" id="s_2946_b" name="pyruvate [boundary]"/>
      <species boundaryCondition="true" compartment="boundary" constant="true" id="s_2947_b" name="riboflavin [boundary]"/>
      <species boundaryCondition="true" compartment="boundary" constant="true" id="s_2948_b" name="S-adenosyl-L-methionine [boundary]"/>
      <species boundaryCondition="true" compartment="boundary" constant="true" id="s_2949_b" name="S-methyl-L-methionine [boundary]"/>
      <species boundaryCondition="true" compartment="boundary" constant="true" id="s_2950_b" name="sn-glycero-3-phosphocholine [boundary]"/>
      <species boundaryCondition="true" compartment="boundary" constant="true" id="s_2951_b" name="sodium [boundary]"/>
      <species boundaryCondition="true" compartment="boundary" constant="true" id="s_2952_b" name="spermidine [boundary]"/>
      <species boundaryCondition="true" compartment="boundary" constant="true" id="s_2953_b" name="spermine [boundary]"/>
      <species boundaryCondition="true" compartment="boundary" constant="true" id="s_2954_b" name="stearate [boundary]"/>
      <species boundaryCondition="true" compartment="boundary" constant="true" id="s_2955_b" name="succinate [boundary]"/>
      <species boundaryCondition="true" compartment="boundary" constant="true" id="s_2956_b" name="sucrose [boundary]"/>
      <species boundaryCondition="true" compartment="boundary" constant="true" id="s_2957_b" name="sulphate [boundary]"/>
      <species boundaryCondition="true" compartment="boundary" constant="true" id="s_2958_b" name="sulphite [boundary]"/>
      <species boundaryCondition="true" compartment="boundary" constant="true" id="s_2959_b" name="taurine [boundary]"/>
      <species boundaryCondition="true" compartment="boundary" constant="true" id="s_2960_b" name="thiamine(1+) [boundary]"/>
      <species boundaryCondition="true" compartment="boundary" constant="true" id="s_2961_b" name="thiamine(1+) diphosphate(1-) [boundary]"/>
      <species boundaryCondition="true" compartment="boundary" constant="true" id="s_2962_b" name="thiamine(1+) monophosphate [boundary]"/>
      <species boundaryCondition="true" compartment="boundary" constant="true" id="s_2963_b" name="thymidine [boundary]"/>
      <species boundaryCondition="true" compartment="boundary" constant="true" id="s_2964_b" name="thymine [boundary]"/>
      <species boundaryCondition="true" compartment="boundary" constant="true" id="s_2965_b" name="tryptophol [boundary]"/>
      <species boundaryCondition="true" compartment="boundary" constant="true" id="s_2966_b" name="uracil [boundary]"/>
      <species boundaryCondition="true" compartment="boundary" constant="true" id="s_2967_b" name="urea [boundary]"/>
      <species boundaryCondition="true" compartment="boundary" constant="true" id="s_2968_b" name="uridine [boundary]"/>
      <species boundaryCondition="true" compartment="c_02" id="s_1434_b" name="H2O [cytoplasm]">
        </species>
      <species boundaryCondition="true" compartment="c_03" id="s_1435_b" name="H2O [endoplasmic reticulum]">
        </species>
      <species boundaryCondition="true" compartment="c_05" constant="true" id="s_1436_b" name="H2O [extracellular]">
        </species>
      <species boundaryCondition="true" compartment="c_06" id="s_1437_b" name="H2O [Golgi]">
        </species>
      <species boundaryCondition="true" compartment="c_08" id="s_1438_b" name="H2O [lipid particle]"/>
      <species boundaryCondition="true" compartment="c_10" id="s_1439_b" name="H2O [mitochondrion]">
        </species>
      <species boundaryCondition="true" compartment="c_12" id="s_1440_b" name="H2O [nucleus]">
        </species>
      <species boundaryCondition="true" compartment="c_14" id="s_1441_b" name="H2O [peroxisome]">
        </species>
      <species boundaryCondition="true" compartment="c_16" id="s_1442_b" name="H2O [vacuole]">
        </species>
      <species boundaryCondition="true" compartment="boundary" constant="true" id="s_2969_b" name="H2O [boundary]"/>
      <species boundaryCondition="true" compartment="boundary" constant="true" id="s_2970_b" name="xanthosine [boundary]"/>
      <species boundaryCondition="true" compartment="boundary" constant="true" id="s_2971_b" name="xylitol [boundary]"/>
      <species boundaryCondition="true" compartment="boundary" constant="true" id="s_2972_b" name="zymosterol [boundary]"/>
      <species boundaryCondition="true" compartment="c_02" id="s_1461_b" name="tRNA(Ala), cytoplasmic [cytoplasm]">
        </species>
      <species boundaryCondition="true" compartment="c_02" id="s_1462_b" name="tRNA(Arg), cytoplasmic [cytoplasm]">
        </species>
      <species boundaryCondition="true" compartment="c_10" id="s_1463_b" name="tRNA(Arg), mitchondrial [mitochondrion]">
        </species>
      <species boundaryCondition="true" compartment="c_02" id="s_1464_b" name="tRNA(Asn), cytoplasmic [cytoplasm]">
        </species>
      <species boundaryCondition="true" compartment="c_10" id="s_1465_b" name="tRNA(Asn), mitchondrial [mitochondrion]">
        </species>
      <species boundaryCondition="true" compartment="c_02" id="s_1466_b" name="tRNA(Asp), cytoplasmic [cytoplasm]">
        </species>
      <species boundaryCondition="true" compartment="c_10" id="s_1467_b" name="tRNA(Asp), mitchondrial [mitochondrion]">
        </species>
      <species boundaryCondition="true" compartment="c_02" id="s_1468_b" name="tRNA(Cys), cytoplasmic [cytoplasm]">
        </species>
      <species boundaryCondition="true" compartment="c_02" id="s_1469_b" name="tRNA(Gln), cytoplasmic [cytoplasm]">
        </species>
      <species boundaryCondition="true" compartment="c_02" id="s_1470_b" name="tRNA(Glu), cytoplasmic [cytoplasm]">
        </species>
      <species boundaryCondition="true" compartment="c_10" id="s_1471_b" name="tRNA(Glu), mitchondrial [mitochondrion]">
        </species>
      <species boundaryCondition="true" compartment="c_02" id="s_1472_b" name="tRNA(Gly), cytoplasmic [cytoplasm]">
        </species>
      <species boundaryCondition="true" compartment="c_02" id="s_1473_b" name="tRNA(His), cytoplasmic [cytoplasm]">
        </species>
      <species boundaryCondition="true" compartment="c_10" id="s_1474_b" name="tRNA(His), mitchondrial [mitochondrion]">
        </species>
      <species boundaryCondition="true" compartment="c_02" id="s_1475_b" name="tRNA(Ile), cytoplasmic [cytoplasm]">
        </species>
      <species boundaryCondition="true" compartment="c_10" id="s_1476_b" name="tRNA(Ile), mitchondrial [mitochondrion]">
        </species>
      <species boundaryCondition="true" compartment="c_02" id="s_1477_b" name="tRNA(Leu), cytoplasmic [cytoplasm]">
        </species>
      <species boundaryCondition="true" compartment="c_10" id="s_1478_b" name="tRNA(Leu), mitchondrial [mitochondrion]">
        </species>
      <species boundaryCondition="true" compartment="c_02" id="s_1479_b" name="tRNA(Lys), cytoplasmic [cytoplasm]">
        </species>
      <species boundaryCondition="true" compartment="c_10" id="s_1480_b" name="tRNA(Lys), mitchondrial [mitochondrion]">
        </species>
      <species boundaryCondition="true" compartment="c_02" id="s_1481_b" name="tRNA(Met), cytoplasmic [cytoplasm]">
        </species>
      <species boundaryCondition="true" compartment="c_10" id="s_1482_b" name="tRNA(Met), mitchondrial [mitochondrion]">
        </species>
      <species boundaryCondition="true" compartment="c_02" id="s_1483_b" name="tRNA(Phe), cytoplasmic [cytoplasm]">
        </species>
      <species boundaryCondition="true" compartment="c_10" id="s_1484_b" name="tRNA(Phe), mitchondrial [mitochondrion]">
        </species>
      <species boundaryCondition="true" compartment="c_02" id="s_1485_b" name="tRNA(Pro), cytoplasmic [cytoplasm]">
        </species>
      <species boundaryCondition="true" compartment="c_02" id="s_1486_b" name="tRNA(Ser), cytoplasmic [cytoplasm]">
        </species>
      <species boundaryCondition="true" compartment="c_02" id="s_1487_b" name="tRNA(Thr), cytoplasmic [cytoplasm]">
        </species>
      <species boundaryCondition="true" compartment="c_10" id="s_1488_b" name="tRNA(Thr), mitchondrial [mitochondrion]">
        </species>
      <species boundaryCondition="true" compartment="c_02" id="s_1489_b" name="tRNA(Trp), cytoplasmic [cytoplasm]">
        </species>
      <species boundaryCondition="true" compartment="c_10" id="s_1490_b" name="tRNA(Trp), mitchondrial [mitochondrion]">
        </species>
      <species boundaryCondition="true" compartment="c_02" id="s_1491_b" name="tRNA(Tyr), cytoplasmic [cytoplasm]">
        </species>
      <species boundaryCondition="true" compartment="c_10" id="s_1492_b" name="tRNA(Tyr), mitchondrial [mitochondrion]">
        </species>
      <species boundaryCondition="true" compartment="c_02" id="s_1493_b" name="tRNA(Val), cytoplasmic [cytoplasm]">
        </species>
      <species boundaryCondition="true" compartment="c_10" id="s_1494_b" name="tRNA(Val), mitchondrial [mitochondrion]">
        </species>
      <species boundaryCondition="true" compartment="c_02" id="s_1495_b" name="acyl-carrier protein [cytoplasm]">
        </species>
      <species boundaryCondition="true" compartment="c_10" id="s_1496_b" name="acyl-carrier protein [mitochondrion]">
        </species>
      <species boundaryCondition="true" compartment="c_02" id="s_1497_b" name="protein [cytoplasm]"/>
      <species boundaryCondition="true" compartment="c_10" id="s_1498_b" name="protein [mitochondrion]"/>
      <species boundaryCondition="true" compartment="c_03" id="s_1499_b" name="protein with CAAX motif at C terminal, X={Leu,Phe} [endoplasmic reticulum]"/>
      <species boundaryCondition="true" compartment="c_03" id="s_1500_b" name="protein with CAAX motif at C terminal, X={Ser,Cys,Met,Ala} [endoplasmic reticulum]"/>
      <species boundaryCondition="true" compartment="c_02" id="s_1501_b" name="protein with dicysteine at C-terminal [cytoplasm]"/>
      <species boundaryCondition="true" compartment="c_04" id="s_1502_b" name="protein with GPI signal [endoplasmic reticulum membrane]"/>
      <species boundaryCondition="true" compartment="c_02" id="s_1503_b" name="protein with N-terminal(Met-Glu) [cytoplasm]"/>
      <species boundaryCondition="true" compartment="c_02" id="s_1504_b" name="protein with N-terminal(Met-Ile) [cytoplasm]"/>
      <species boundaryCondition="true" compartment="c_02" id="s_1505_b" name="protein with N-terminal(Met-Leu) [cytoplasm]"/>
      <species boundaryCondition="true" compartment="c_02" id="s_1506_b" name="protein with N-terminal(Met-Phe) [cytoplasm]"/>
      <species boundaryCondition="true" compartment="c_02" id="s_1507_b" name="protein with N-terminal(Met-Trp) [cytoplasm]"/>
      <species boundaryCondition="true" compartment="c_03" id="s_1515_b" name="Ras protein with CaaX motif at C terminal, a=aliphatic residue, X=any residue [endoplasmic reticulum]"/>
      <species boundaryCondition="true" compartment="c_03" id="s_1516_b" name="secretory protein with appropriate seryl or threonyl group [endoplasmic reticulum]"/>
      <species boundaryCondition="true" compartment="c_02" id="s_1526_b" name="SYN8 [cytoplasm]"/>
      <species boundaryCondition="true" compartment="c_02" id="s_1530_b" name="SNC1 [cytoplasm]"/>
      <species boundaryCondition="true" compartment="c_02" id="s_1539_b" name="SWH1 [cytoplasm]"/>
      <species boundaryCondition="true" compartment="c_02" id="s_1565_b" name="CHS3 [cytoplasm]"/>
      <species boundaryCondition="true" compartment="c_02" id="s_1634_b" name="MAK31 [cytoplasm]"/>
      <species boundaryCondition="true" compartment="c_02" id="s_1651_b" name="OSH2 [cytoplasm]"/>
      <species boundaryCondition="true" compartment="c_15" id="s_1735_b" name="PIB1 [vacuolar membrane]"/>
      <species boundaryCondition="true" compartment="c_02" id="s_1760_b" name="TLG1 [cytoplasm]"/>
      <species boundaryCondition="true" compartment="c_15" id="s_1775_b" name="VAC8 [vacuolar membrane]"/>
      <species boundaryCondition="true" compartment="c_02" id="s_1791_b" name="MAK10 [cytoplasm]"/>
      <species boundaryCondition="true" compartment="c_02" id="s_1970_b" name="OSH3 [cytoplasm]"/>
      <species boundaryCondition="true" compartment="c_02" id="s_2006_b" name="SLM1 [cytoplasm]"/>
      <species boundaryCondition="true" compartment="boundary" constant="true" id="s_6867754333653150398029005077593480145909423918724892471901290496_b" name="folic acid [boundary]"/>
      <species boundaryCondition="true" compartment="c_02" id="s_2309_b" name="SLM2 [cytoplasm]"/>
      <species boundaryCondition="true" compartment="c_02" id="s_2425_b" name="HES1 [cytoplasm]"/>
      <species boundaryCondition="true" compartment="c_02" id="s_2465_b" name="KES1 [cytoplasm]"/>
      <species boundaryCondition="true" compartment="c_02" id="s_2502_b" name="MAK3 [cytoplasm]"/>
      <species boundaryCondition="true" compartment="c_02" id="s_2575_b" name="MAK10:MAK3:MAK31 [cytoplasm]"/>
      <species boundaryCondition="true" compartment="c_01" id="s_2611_b" name="AVO1:AVO2:BIT61:LST8:TOR2:TSC11 [cell envelope]"/>
      <species boundaryCondition="true" compartment="boundary" id="s_5000_b" name="decane [boundary]"/>
      <species compartment="c_05" id="s_5001" name="decane [extracellular]"/>
      <species compartment="c_02" id="s_5002" name="decane [cytoplasm]"/>
      <species boundaryCondition="true" compartment="boundary" id="s_5003_b" name="hexadecane [boundary]"/>
      <species compartment="c_05" id="s_5004" name="hexadecane [extracellular]"/>
      <species compartment="c_02" id="s_5005" name="hexadecane [cytoplasm]"/>
      <species compartment="c_02" id="s_5006" name="1-acylglycerophosphocholine [cytoplasm]"/>
      <species boundaryCondition="true" compartment="boundary" id="s_5007_b" name="tributyrin [boundary]"/>
      <species compartment="c_05" id="s_5008" name="tributyrin [extracellular]"/>
      <species compartment="c_05" id="s_5009" name="dibutyrin [extracellular]"/>
      <species compartment="c_05" id="s_5010" name="butyrate [extracellular]"/>
      <species compartment="c_05" id="s_5011" name="monobutyrate [extracellular]"/>
      <species compartment="c_02" id="s_5012" name="butyrate [cytoplasm]"/>
      <species compartment="c_14" id="s_5013" name="butyrate [peroxisome]"/>
      <species compartment="c_14" id="s_5014" name="butyryl-CoA [peroxisome]"/>
    </listOfSpecies>
    <listOfParameters>
      <parameter id="dummy_flux" units="flux_unit" value="0"/>
    </listOfParameters>
    <listOfReactions>
      <reaction id="r_0001" name="(R)-lactate:ferricytochrome-c 2-oxidoreductase" sboTerm="SBO:0000176">
        <notes>
          <html:body>
            <html:p>GENE_ASSOCIATION: (YALI0D09273g and (YALI0E03212g or YALI0C06446g))</html:p>
          </html:body>
        </notes>
        <listOfReactants>
          <speciesReference species="s_0028"/>
          <speciesReference species="s_0679" stoichiometry="2"/>
        </listOfReactants>
        <listOfProducts>
          <speciesReference species="s_0680" stoichiometry="2"/>
          <speciesReference species="s_1277"/>
        </listOfProducts>
        <kineticLaw>
          <ns6:math>
            <ns6:ci> dummy_flux </ns6:ci>
          </ns6:math>
          <listOfParameters>
            <parameter id="LOWER_BOUND" units="flux_unit" value="0"/>
            <parameter id="UPPER_BOUND" units="flux_unit" value="INF"/>
            <parameter id="OBJECTIVE_COEFFICIENT" units="dimensionless" value="0"/>
          </listOfParameters>
        </kineticLaw>
      </reaction>
      <reaction id="r_0002" name="(R)-lactate:ferricytochrome-c 2-oxidoreductase" sboTerm="SBO:0000176">
        <notes>
          <html:body>
            <html:p>GENE_ASSOCIATION: (YALI0C06446g and YALI0D09273g)</html:p>
          </html:body>
        </notes>
        <listOfReactants>
          <speciesReference species="s_0030"/>
          <speciesReference species="s_0679" stoichiometry="2"/>
        </listOfReactants>
        <listOfProducts>
          <speciesReference species="s_0680" stoichiometry="2"/>
          <speciesReference species="s_1279"/>
        </listOfProducts>
        <kineticLaw>
          <ns6:math>
            <ns6:ci> dummy_flux </ns6:ci>
          </ns6:math>
          <listOfParameters>
            <parameter id="LOWER_BOUND" units="flux_unit" value="0"/>
            <parameter id="UPPER_BOUND" units="flux_unit" value="INF"/>
            <parameter id="OBJECTIVE_COEFFICIENT" units="dimensionless" value="0"/>
          </listOfParameters>
        </kineticLaw>
      </reaction>
      <reaction id="r_0003" name="(R,R)-butanediol dehydrogenase" sboTerm="SBO:0000176">
        <notes>
          <html:body>
            <html:p>GENE_ASSOCIATION: (YALI0D01738g or YALI0C06171g or YALI0E12463g or YALI0A15147g or YALI0F25003g or YALI0F08129g or YALI0B08404g or YALI0E19921g or YALI0F29623g)</html:p>
          </html:body>
        </notes>
        <listOfReactants>
          <speciesReference species="s_0038"/>
          <speciesReference species="s_1082"/>
        </listOfReactants>
        <listOfProducts>
          <speciesReference species="s_0023"/>
          <speciesReference species="s_0764_b"/>
          <speciesReference species="s_1087"/>
        </listOfProducts>
        <kineticLaw>
          <ns6:math>
            <ns6:ci> dummy_flux </ns6:ci>
          </ns6:math>
          <listOfParameters>
            <parameter id="LOWER_BOUND" units="flux_unit" value="-INF"/>
            <parameter id="UPPER_BOUND" units="flux_unit" value="INF"/>
            <parameter id="OBJECTIVE_COEFFICIENT" units="dimensionless" value="0"/>
          </listOfParameters>
        </kineticLaw>
      </reaction>
      <reaction id="r_0004" name="(S)-lactate:ferricytochrome-c 2-oxidoreductase" sboTerm="SBO:0000176">
        <notes>
          <html:body>
            <html:p>GENE_ASSOCIATION: (YALI0D09273g and YALI0E21307g)</html:p>
          </html:body>
        </notes>
        <listOfReactants>
          <speciesReference species="s_0066"/>
          <speciesReference species="s_0679" stoichiometry="2"/>
        </listOfReactants>
        <listOfProducts>
          <speciesReference species="s_0680" stoichiometry="2"/>
          <speciesReference species="s_1277"/>
        </listOfProducts>
        <kineticLaw>
          <ns6:math>
            <ns6:ci> dummy_flux </ns6:ci>
          </ns6:math>
          <listOfParameters>
            <parameter id="LOWER_BOUND" units="flux_unit" value="0"/>
            <parameter id="UPPER_BOUND" units="flux_unit" value="INF"/>
            <parameter id="OBJECTIVE_COEFFICIENT" units="dimensionless" value="0"/>
          </listOfParameters>
        </kineticLaw>
      </reaction>
      <reaction id="r_0005" name="1,3-beta-glucan synthase" sboTerm="SBO:0000176">
        <notes>
          <html:body>
            <html:p>GENE_ASSOCIATION: YALI0E21021g</html:p>
          </html:body>
        </notes>
        <listOfReactants>
          <speciesReference species="s_1415"/>
        </listOfReactants>
        <listOfProducts>
          <speciesReference species="s_0001"/>
          <speciesReference species="s_0764_b"/>
          <speciesReference species="s_1411"/>
        </listOfProducts>
        <kineticLaw>
          <ns6:math>
            <ns6:ci> dummy_flux </ns6:ci>
          </ns6:math>
          <listOfParameters>
            <parameter id="LOWER_BOUND" units="flux_unit" value="0"/>
            <parameter id="UPPER_BOUND" units="flux_unit" value="INF"/>
            <parameter id="OBJECTIVE_COEFFICIENT" units="dimensionless" value="0"/>
          </listOfParameters>
        </kineticLaw>
      </reaction>
      <reaction id="r_0006" name="1,4-alpha-glucan branching enzyme" sboTerm="SBO:0000176">
        <notes>
          <html:body>
            <html:p>GENE_ASSOCIATION: YALI0C06798g</html:p>
          </html:body>
        </notes>
        <listOfReactants>
          <speciesReference species="s_0438"/>
        </listOfReactants>
        <listOfProducts>
          <speciesReference species="s_0743"/>
          <speciesReference species="s_1434_b"/>
        </listOfProducts>
        <kineticLaw>
          <ns6:math>
            <ns6:ci> dummy_flux </ns6:ci>
          </ns6:math>
          <listOfParameters>
            <parameter id="LOWER_BOUND" units="flux_unit" value="0"/>
            <parameter id="UPPER_BOUND" units="flux_unit" value="INF"/>
            <parameter id="OBJECTIVE_COEFFICIENT" units="dimensionless" value="0"/>
          </listOfParameters>
        </kineticLaw>
      </reaction>
      <reaction id="r_0007" name="1,6-beta-glucan synthase" sboTerm="SBO:0000176">
        <notes>
          <html:body>
            <html:p>GENE_ASSOCIATION: YALI0C14190g</html:p>
          </html:body>
        </notes>
        <listOfReactants>
          <speciesReference species="s_1415"/>
        </listOfReactants>
        <listOfProducts>
          <speciesReference species="s_0004"/>
          <speciesReference species="s_0764_b"/>
          <speciesReference species="s_1411"/>
        </listOfProducts>
        <kineticLaw>
          <ns6:math>
            <ns6:ci> dummy_flux </ns6:ci>
          </ns6:math>
          <listOfParameters>
            <parameter id="LOWER_BOUND" units="flux_unit" value="0"/>
            <parameter id="UPPER_BOUND" units="flux_unit" value="INF"/>
            <parameter id="OBJECTIVE_COEFFICIENT" units="dimensionless" value="0"/>
          </listOfParameters>
        </kineticLaw>
      </reaction>
      <reaction id="r_0008" name="1-(5-phosphoribosyl)-5-[(5-phosphoribosylamino)methylideneamino)imidazole-4-carboxamide isomerase" sboTerm="SBO:0000176">
        <notes>
          <html:body>
            <html:p>GENE_ASSOCIATION: YALI0F05192g</html:p>
          </html:body>
        </notes>
        <listOfReactants>
          <speciesReference species="s_0079"/>
        </listOfReactants>
        <listOfProducts>
          <speciesReference species="s_0315"/>
        </listOfProducts>
        <kineticLaw>
          <ns6:math>
            <ns6:ci> dummy_flux </ns6:ci>
          </ns6:math>
          <listOfParameters>
            <parameter id="LOWER_BOUND" units="flux_unit" value="0"/>
            <parameter id="UPPER_BOUND" units="flux_unit" value="INF"/>
            <parameter id="OBJECTIVE_COEFFICIENT" units="dimensionless" value="0"/>
          </listOfParameters>
        </kineticLaw>
      </reaction>
      <reaction id="r_0010" name="1-phosphatidylinositol-3-phosphate 5-kinase" sboTerm="SBO:0000176">
        <notes>
          <html:body>
            <html:p>GENE_ASSOCIATION: YALI0E29161g</html:p>
          </html:body>
        </notes>
        <listOfReactants>
          <speciesReference species="s_0106"/>
          <speciesReference species="s_0452"/>
          <speciesReference species="s_0772_b"/>
        </listOfReactants>
        <listOfProducts>
          <speciesReference species="s_0101"/>
          <speciesReference species="s_0406"/>
        </listOfProducts>
        <kineticLaw>
          <ns6:math>
            <ns6:ci> dummy_flux </ns6:ci>
          </ns6:math>
          <listOfParameters>
            <parameter id="LOWER_BOUND" units="flux_unit" value="-INF"/>
            <parameter id="UPPER_BOUND" units="flux_unit" value="INF"/>
            <parameter id="OBJECTIVE_COEFFICIENT" units="dimensionless" value="0"/>
          </listOfParameters>
        </kineticLaw>
      </reaction>
      <reaction id="r_0011" name="1-phosphatidylinositol-3-phosphate 5-kinase" sboTerm="SBO:0000176">
        <notes>
          <html:body>
            <html:p>GENE_ASSOCIATION: YALI0E29161g</html:p>
          </html:body>
        </notes>
        <listOfReactants>
          <speciesReference species="s_0102"/>
          <speciesReference species="s_0446"/>
        </listOfReactants>
        <listOfProducts>
          <speciesReference species="s_0097"/>
          <speciesReference species="s_0400"/>
        </listOfProducts>
        <kineticLaw>
          <ns6:math>
            <ns6:ci> dummy_flux </ns6:ci>
          </ns6:math>
          <listOfParameters>
            <parameter id="LOWER_BOUND" units="flux_unit" value="0"/>
            <parameter id="UPPER_BOUND" units="flux_unit" value="INF"/>
            <parameter id="OBJECTIVE_COEFFICIENT" units="dimensionless" value="0"/>
          </listOfParameters>
        </kineticLaw>
      </reaction>
      <reaction id="r_0012" metaid="metaid_r_0012" name="1-pyrroline-5-carboxylate dehydrogenase" sboTerm="SBO:0000176">
        <notes>
          <html:body>
            <html:p>GENE_ASSOCIATION:</html:p>
          </html:body>
        </notes>
        <annotation>
          <rdf:RDF>
            <rdf:Description rdf:about="#metaid_r_0012">
              <ns5:isDescribedBy>
                <rdf:Bag>
                  <rdf:li rdf:resource="urn:miriam:obo.eco:ECO%3A0000033"/>
                  <rdf:li rdf:resource="urn:miriam:pubmed:387737"/>
                </rdf:Bag>
              </ns5:isDescribedBy>
            </rdf:Description>
          </rdf:RDF>
        </annotation>
        <listOfReactants>
          <speciesReference species="s_0121"/>
          <speciesReference species="s_1084"/>
          <speciesReference species="s_1439_b" stoichiometry="2"/>
        </listOfReactants>
        <listOfProducts>
          <speciesReference species="s_0769_b"/>
          <speciesReference species="s_0901"/>
          <speciesReference species="s_1089"/>
        </listOfProducts>
        <kineticLaw>
          <ns6:math>
            <ns6:ci> dummy_flux </ns6:ci>
          </ns6:math>
          <listOfParameters>
            <parameter id="LOWER_BOUND" units="flux_unit" value="0"/>
            <parameter id="UPPER_BOUND" units="flux_unit" value="INF"/>
            <parameter id="OBJECTIVE_COEFFICIENT" units="dimensionless" value="0"/>
          </listOfParameters>
        </kineticLaw>
      </reaction>
      <reaction id="r_0013" name="2,3-diketo-5-methylthio-1-phosphopentane degradation reaction" sboTerm="SBO:0000176">
        <notes>
          <html:body>
            <html:p>GENE_ASSOCIATION: (YALI0D16797g and YALI0A14498g)</html:p>
          </html:body>
        </notes>
        <listOfReactants>
          <speciesReference species="s_0314"/>
          <speciesReference species="s_1434_b" stoichiometry="3"/>
        </listOfReactants>
        <listOfProducts>
          <speciesReference species="s_0300"/>
          <speciesReference species="s_0689"/>
          <speciesReference species="s_0764_b" stoichiometry="6"/>
          <speciesReference species="s_1207"/>
        </listOfProducts>
        <kineticLaw>
          <ns6:math>
            <ns6:ci> dummy_flux </ns6:ci>
          </ns6:math>
          <listOfParameters>
            <parameter id="LOWER_BOUND" units="flux_unit" value="0"/>
            <parameter id="UPPER_BOUND" units="flux_unit" value="INF"/>
            <parameter id="OBJECTIVE_COEFFICIENT" units="dimensionless" value="0"/>
          </listOfParameters>
        </kineticLaw>
      </reaction>
      <reaction id="r_0014" name="2,5-diamino-6-ribitylamino-4(3H)-pyrimidinone 5'-phosphate deaminase" sboTerm="SBO:0000176">
        <notes>
          <html:body>
            <html:p>GENE_ASSOCIATION: YALI0F12199g</html:p>
          </html:body>
        </notes>
        <listOfReactants>
          <speciesReference species="s_0146"/>
          <speciesReference species="s_0764_b"/>
          <speciesReference species="s_1434_b"/>
        </listOfReactants>
        <listOfProducts>
          <speciesReference species="s_0319"/>
          <speciesReference species="s_0430"/>
        </listOfProducts>
        <kineticLaw>
          <ns6:math>
            <ns6:ci> dummy_flux </ns6:ci>
          </ns6:math>
          <listOfParameters>
            <parameter id="LOWER_BOUND" units="flux_unit" value="0"/>
            <parameter id="UPPER_BOUND" units="flux_unit" value="INF"/>
            <parameter id="OBJECTIVE_COEFFICIENT" units="dimensionless" value="0"/>
          </listOfParameters>
        </kineticLaw>
      </reaction>
      <reaction id="r_0015" name="2,5-diamino-6-ribosylamino-4(3H)-pyrimidinone 5'-phosphate reductase (NADPH)" sboTerm="SBO:0000176">
        <notes>
          <html:body>
            <html:p>GENE_ASSOCIATION: YALI0D06501g</html:p>
          </html:body>
        </notes>
        <listOfReactants>
          <speciesReference species="s_0145"/>
          <speciesReference species="s_0764_b"/>
          <speciesReference species="s_1096"/>
        </listOfReactants>
        <listOfProducts>
          <speciesReference species="s_0146"/>
          <speciesReference species="s_1091"/>
        </listOfProducts>
        <kineticLaw>
          <ns6:math>
            <ns6:ci> dummy_flux </ns6:ci>
          </ns6:math>
          <listOfParameters>
            <parameter id="LOWER_BOUND" units="flux_unit" value="0"/>
            <parameter id="UPPER_BOUND" units="flux_unit" value="INF"/>
            <parameter id="OBJECTIVE_COEFFICIENT" units="dimensionless" value="0"/>
          </listOfParameters>
        </kineticLaw>
      </reaction>
      <reaction id="r_0016" name="2-aceto-2-hydroxybutanoate synthase" sboTerm="SBO:0000176">
        <notes>
          <html:body>
            <html:p>GENE_ASSOCIATION: (YALI0C09636g and (YALI0C00253g or YALI0D06930g))</html:p>
          </html:body>
        </notes>
        <listOfReactants>
          <speciesReference species="s_0184"/>
          <speciesReference species="s_0769_b"/>
          <speciesReference species="s_1279"/>
        </listOfReactants>
        <listOfProducts>
          <speciesReference species="s_0042"/>
          <speciesReference species="s_0474"/>
        </listOfProducts>
        <kineticLaw>
          <ns6:math>
            <ns6:ci> dummy_flux </ns6:ci>
          </ns6:math>
          <listOfParameters>
            <parameter id="LOWER_BOUND" units="flux_unit" value="0"/>
            <parameter id="UPPER_BOUND" units="flux_unit" value="INF"/>
            <parameter id="OBJECTIVE_COEFFICIENT" units="dimensionless" value="0"/>
          </listOfParameters>
        </kineticLaw>
      </reaction>
      <reaction id="r_0017" name="2-amino-4-hydroxy-6-hydroxymethyldihydropteridine diphosphokinase" sboTerm="SBO:0000176">
        <notes>
          <html:body>
            <html:p>GENE_ASSOCIATION: YALI0A02541g</html:p>
          </html:body>
        </notes>
        <listOfReactants>
          <speciesReference species="s_0152"/>
          <speciesReference species="s_0449"/>
        </listOfReactants>
        <listOfProducts>
          <speciesReference species="s_0005"/>
          <speciesReference species="s_0435"/>
          <speciesReference species="s_0769_b"/>
        </listOfProducts>
        <kineticLaw>
          <ns6:math>
            <ns6:ci> dummy_flux </ns6:ci>
          </ns6:math>
          <listOfParameters>
            <parameter id="LOWER_BOUND" units="flux_unit" value="0"/>
            <parameter id="UPPER_BOUND" units="flux_unit" value="INF"/>
            <parameter id="OBJECTIVE_COEFFICIENT" units="dimensionless" value="0"/>
          </listOfParameters>
        </kineticLaw>
      </reaction>
      <reaction id="r_0018" metaid="metaid_r_0018" name="2-aminoadipate transaminase" sboTerm="SBO:0000176">
        <notes>
          <html:body>
            <html:p>GENE_ASSOCIATION:</html:p>
          </html:body>
        </notes>
        <annotation>
          <rdf:RDF>
            <rdf:Description rdf:about="#metaid_r_0018">
              <ns5:isDescribedBy>
                <rdf:Bag>
                  <rdf:li rdf:resource="urn:miriam:obo.eco:ECO%3A0000033"/>
                  <rdf:li rdf:resource="urn:miriam:pubmed:10714900"/>
                </rdf:Bag>
              </ns5:isDescribedBy>
            </rdf:Description>
          </rdf:RDF>
        </annotation>
        <listOfReactants>
          <speciesReference species="s_0181"/>
          <speciesReference species="s_0899"/>
        </listOfReactants>
        <listOfProducts>
          <speciesReference species="s_0185"/>
          <speciesReference species="s_0861"/>
        </listOfProducts>
        <kineticLaw>
          <ns6:math>
            <ns6:ci> dummy_flux </ns6:ci>
          </ns6:math>
          <listOfParameters>
            <parameter id="LOWER_BOUND" units="flux_unit" value="-INF"/>
            <parameter id="UPPER_BOUND" units="flux_unit" value="INF"/>
            <parameter id="OBJECTIVE_COEFFICIENT" units="dimensionless" value="0"/>
          </listOfParameters>
        </kineticLaw>
      </reaction>
      <reaction id="r_0019" name="2-dehydropantoate 2-reductase" sboTerm="SBO:0000176">
        <notes>
          <html:body>
            <html:p>GENE_ASSOCIATION: YALI0F20900g</html:p>
          </html:body>
        </notes>
        <listOfReactants>
          <speciesReference species="s_0153"/>
          <speciesReference species="s_0764_b"/>
          <speciesReference species="s_1096"/>
        </listOfReactants>
        <listOfProducts>
          <speciesReference species="s_0032"/>
          <speciesReference species="s_1091"/>
        </listOfProducts>
        <kineticLaw>
          <ns6:math>
            <ns6:ci> dummy_flux </ns6:ci>
          </ns6:math>
          <listOfParameters>
            <parameter id="LOWER_BOUND" units="flux_unit" value="0"/>
            <parameter id="UPPER_BOUND" units="flux_unit" value="INF"/>
            <parameter id="OBJECTIVE_COEFFICIENT" units="dimensionless" value="0"/>
          </listOfParameters>
        </kineticLaw>
      </reaction>
      <reaction id="r_0020" name="2-dehydropantoate 2-reductase" sboTerm="SBO:0000176">
        <notes>
          <html:body>
            <html:p>GENE_ASSOCIATION: YALI0D03135g</html:p>
          </html:body>
        </notes>
        <listOfReactants>
          <speciesReference species="s_0154"/>
          <speciesReference species="s_0769_b"/>
          <speciesReference species="s_1098"/>
        </listOfReactants>
        <listOfProducts>
          <speciesReference species="s_0033"/>
          <speciesReference species="s_1094"/>
        </listOfProducts>
        <kineticLaw>
          <ns6:math>
            <ns6:ci> dummy_flux </ns6:ci>
          </ns6:math>
          <listOfParameters>
            <parameter id="LOWER_BOUND" units="flux_unit" value="0"/>
            <parameter id="UPPER_BOUND" units="flux_unit" value="INF"/>
            <parameter id="OBJECTIVE_COEFFICIENT" units="dimensionless" value="0"/>
          </listOfParameters>
        </kineticLaw>
      </reaction>
      <reaction id="r_0021" name="2-deoxy-D-arabino-heptulosonate 7-phosphate synthetase" sboTerm="SBO:0000176">
        <notes>
          <html:body>
            <html:p>GENE_ASSOCIATION: YALI0B20020g</html:p>
          </html:body>
        </notes>
        <listOfReactants>
          <speciesReference species="s_0534"/>
          <speciesReference species="s_1244"/>
          <speciesReference species="s_1439_b"/>
        </listOfReactants>
        <listOfProducts>
          <speciesReference species="s_0357"/>
          <speciesReference species="s_1211"/>
        </listOfProducts>
        <kineticLaw>
          <ns6:math>
            <ns6:ci> dummy_flux </ns6:ci>
          </ns6:math>
          <listOfParameters>
            <parameter id="LOWER_BOUND" units="flux_unit" value="0"/>
            <parameter id="UPPER_BOUND" units="flux_unit" value="INF"/>
            <parameter id="OBJECTIVE_COEFFICIENT" units="dimensionless" value="0"/>
          </listOfParameters>
        </kineticLaw>
      </reaction>
      <reaction id="r_0022" name="2-hexaprenyl-6-methoxy-1,4-benzoquinone methyltransferase" sboTerm="SBO:0000176">
        <notes>
          <html:body>
            <html:p>GENE_ASSOCIATION: (YALI0F27247g and YALI0B15664g and YALI0A09042g and YALI0F27313g and YALI0C18205g and YALI0B15884g and YALI0E15224g)</html:p>
          </html:body>
        </notes>
        <listOfReactants>
          <speciesReference species="s_0160"/>
          <speciesReference species="s_1296"/>
        </listOfReactants>
        <listOfProducts>
          <speciesReference species="s_0161"/>
          <speciesReference species="s_0769_b"/>
          <speciesReference species="s_1292"/>
        </listOfProducts>
        <kineticLaw>
          <ns6:math>
            <ns6:ci> dummy_flux </ns6:ci>
          </ns6:math>
          <listOfParameters>
            <parameter id="LOWER_BOUND" units="flux_unit" value="0"/>
            <parameter id="UPPER_BOUND" units="flux_unit" value="INF"/>
            <parameter id="OBJECTIVE_COEFFICIENT" units="dimensionless" value="0"/>
          </listOfParameters>
        </kineticLaw>
      </reaction>
      <reaction id="r_0023" name="2-hexaprenyl-6-methoxyphenol monooxygenase" sboTerm="SBO:0000176">
        <notes>
          <html:body>
            <html:p>GENE_ASSOCIATION: (YALI0F27247g and YALI0B15664g and YALI0A09042g and YALI0F27313g and YALI0C18205g and YALI0B15884g and YALI0E15224g)</html:p>
          </html:body>
        </notes>
        <listOfReactants>
          <speciesReference species="s_0162"/>
          <speciesReference species="s_1163"/>
        </listOfReactants>
        <listOfProducts>
          <speciesReference species="s_0160"/>
          <speciesReference species="s_1439_b"/>
        </listOfProducts>
        <kineticLaw>
          <ns6:math>
            <ns6:ci> dummy_flux </ns6:ci>
          </ns6:math>
          <listOfParameters>
            <parameter id="LOWER_BOUND" units="flux_unit" value="0"/>
            <parameter id="UPPER_BOUND" units="flux_unit" value="INF"/>
            <parameter id="OBJECTIVE_COEFFICIENT" units="dimensionless" value="0"/>
          </listOfParameters>
        </kineticLaw>
      </reaction>
      <reaction id="r_0024" metaid="metaid_r_0024" name="2-hydroxybutyrate:NAD+ oxidoreductase" sboTerm="SBO:0000176">
        <notes>
          <html:body>
            <html:p>GENE_ASSOCIATION:</html:p>
          </html:body>
        </notes>
        <annotation>
          <rdf:RDF>
            <rdf:Description rdf:about="#metaid_r_0024">
              <ns5:isDescribedBy>
                <rdf:Bag>
                  <rdf:li rdf:resource="urn:miriam:obo.eco:ECO%3A0000034"/>
                  <rdf:li rdf:resource="urn:miriam:pubmed:18846089"/>
                </rdf:Bag>
              </ns5:isDescribedBy>
            </rdf:Description>
          </rdf:RDF>
        </annotation>
        <listOfReactants>
          <speciesReference species="s_0164"/>
          <speciesReference species="s_1082"/>
        </listOfReactants>
        <listOfProducts>
          <speciesReference species="s_0183"/>
          <speciesReference species="s_0764_b"/>
          <speciesReference species="s_1087"/>
        </listOfProducts>
        <kineticLaw>
          <ns6:math>
            <ns6:ci> dummy_flux </ns6:ci>
          </ns6:math>
          <listOfParameters>
            <parameter id="LOWER_BOUND" units="flux_unit" value="-INF"/>
            <parameter id="UPPER_BOUND" units="flux_unit" value="INF"/>
            <parameter id="OBJECTIVE_COEFFICIENT" units="dimensionless" value="0"/>
          </listOfParameters>
        </kineticLaw>
      </reaction>
      <reaction id="r_0025" name="2-isopropylmalate hydratase" sboTerm="SBO:0000176">
        <notes>
          <html:body>
            <html:p>GENE_ASSOCIATION: YALI0B01364g</html:p>
          </html:body>
        </notes>
        <listOfReactants>
          <speciesReference species="s_0170"/>
          <speciesReference species="s_1434_b"/>
        </listOfReactants>
        <listOfProducts>
          <speciesReference species="s_0167"/>
        </listOfProducts>
        <kineticLaw>
          <ns6:math>
            <ns6:ci> dummy_flux </ns6:ci>
          </ns6:math>
          <listOfParameters>
            <parameter id="LOWER_BOUND" units="flux_unit" value="-INF"/>
            <parameter id="UPPER_BOUND" units="flux_unit" value="INF"/>
            <parameter id="OBJECTIVE_COEFFICIENT" units="dimensionless" value="0"/>
          </listOfParameters>
        </kineticLaw>
      </reaction>
      <reaction id="r_0026" name="2-isopropylmalate synthase" sboTerm="SBO:0000176">
        <notes>
          <html:body>
            <html:p>GENE_ASSOCIATION: YALI0B07447g</html:p>
          </html:body>
        </notes>
        <listOfReactants>
          <speciesReference species="s_0238"/>
          <speciesReference species="s_0380"/>
          <speciesReference species="s_1434_b"/>
        </listOfReactants>
        <listOfProducts>
          <speciesReference species="s_0167"/>
          <speciesReference species="s_0514"/>
          <speciesReference species="s_0764_b"/>
        </listOfProducts>
        <kineticLaw>
          <ns6:math>
            <ns6:ci> dummy_flux </ns6:ci>
          </ns6:math>
          <listOfParameters>
            <parameter id="LOWER_BOUND" units="flux_unit" value="0"/>
            <parameter id="UPPER_BOUND" units="flux_unit" value="INF"/>
            <parameter id="OBJECTIVE_COEFFICIENT" units="dimensionless" value="0"/>
          </listOfParameters>
        </kineticLaw>
      </reaction>
      <reaction id="r_0027" name="2-isopropylmalate synthase" sboTerm="SBO:0000176">
        <notes>
          <html:body>
            <html:p>GENE_ASSOCIATION: YALI0B07447g</html:p>
          </html:body>
        </notes>
        <listOfReactants>
          <speciesReference species="s_0239"/>
          <speciesReference species="s_0383"/>
          <speciesReference species="s_1439_b"/>
        </listOfReactants>
        <listOfProducts>
          <speciesReference species="s_0169"/>
          <speciesReference species="s_0517"/>
          <speciesReference species="s_0769_b"/>
        </listOfProducts>
        <kineticLaw>
          <ns6:math>
            <ns6:ci> dummy_flux </ns6:ci>
          </ns6:math>
          <listOfParameters>
            <parameter id="LOWER_BOUND" units="flux_unit" value="0"/>
            <parameter id="UPPER_BOUND" units="flux_unit" value="INF"/>
            <parameter id="OBJECTIVE_COEFFICIENT" units="dimensionless" value="0"/>
          </listOfParameters>
        </kineticLaw>
      </reaction>
      <reaction id="r_0028" metaid="metaid_r_0028" name="2-keto-4-methylthiobutyrate transamination" sboTerm="SBO:0000176">
        <notes>
          <html:body>
            <html:p>GENE_ASSOCIATION:</html:p>
          </html:body>
        </notes>
        <annotation>
          <rdf:RDF>
            <rdf:Description rdf:about="#metaid_r_0028">
              <ns5:isDescribedBy>
                <rdf:Bag>
                  <rdf:li rdf:resource="urn:miriam:obo.eco:ECO%3A0000033"/>
                  <rdf:li rdf:resource="urn:miriam:pubmed:14506228"/>
                </rdf:Bag>
              </ns5:isDescribedBy>
            </rdf:Description>
          </rdf:RDF>
        </annotation>
        <listOfReactants>
          <speciesReference species="s_0300"/>
          <speciesReference species="s_0899"/>
        </listOfReactants>
        <listOfProducts>
          <speciesReference species="s_0185"/>
          <speciesReference species="s_0933"/>
        </listOfProducts>
        <kineticLaw>
          <ns6:math>
            <ns6:ci> dummy_flux </ns6:ci>
          </ns6:math>
          <listOfParameters>
            <parameter id="LOWER_BOUND" units="flux_unit" value="0"/>
            <parameter id="UPPER_BOUND" units="flux_unit" value="INF"/>
            <parameter id="OBJECTIVE_COEFFICIENT" units="dimensionless" value="0"/>
          </listOfParameters>
        </kineticLaw>
      </reaction>
      <reaction id="r_0029" name="2-methylcitrate dehydratase" sboTerm="SBO:0000176">
        <notes>
          <html:body>
            <html:p>GENE_ASSOCIATION: YALI0E02728g</html:p>
          </html:body>
        </notes>
        <listOfReactants>
          <speciesReference species="s_0798"/>
        </listOfReactants>
        <listOfProducts>
          <speciesReference species="s_0468"/>
          <speciesReference species="s_1439_b"/>
        </listOfProducts>
        <kineticLaw>
          <ns6:math>
            <ns6:ci> dummy_flux </ns6:ci>
          </ns6:math>
          <listOfParameters>
            <parameter id="LOWER_BOUND" units="flux_unit" value="-INF"/>
            <parameter id="UPPER_BOUND" units="flux_unit" value="INF"/>
            <parameter id="OBJECTIVE_COEFFICIENT" units="dimensionless" value="0"/>
          </listOfParameters>
        </kineticLaw>
      </reaction>
      <reaction id="r_0030" name="2-methylcitrate synthase" sboTerm="SBO:0000176">
        <notes>
          <html:body>
            <html:p>GENE_ASSOCIATION: (YALI0E00638g or YALI0E02684g)</html:p>
          </html:body>
        </notes>
        <listOfReactants>
          <speciesReference species="s_1158"/>
          <speciesReference species="s_1263"/>
          <speciesReference species="s_1439_b"/>
        </listOfReactants>
        <listOfProducts>
          <speciesReference species="s_0179"/>
          <speciesReference species="s_0517"/>
          <speciesReference species="s_0769_b"/>
        </listOfProducts>
        <kineticLaw>
          <ns6:math>
            <ns6:ci> dummy_flux </ns6:ci>
          </ns6:math>
          <listOfParameters>
            <parameter id="LOWER_BOUND" units="flux_unit" value="0"/>
            <parameter id="UPPER_BOUND" units="flux_unit" value="INF"/>
            <parameter id="OBJECTIVE_COEFFICIENT" units="dimensionless" value="0"/>
          </listOfParameters>
        </kineticLaw>
      </reaction>
      <reaction id="r_0031" name="2-oxo-4-methyl-3-carboxypentanoate decarboxylation" sboTerm="SBO:0000176">
        <notes>
          <html:body>
            <html:p>GENE_ASSOCIATION: YALI0D01265g</html:p>
          </html:body>
        </notes>
        <listOfReactants>
          <speciesReference species="s_0010"/>
          <speciesReference species="s_0764_b"/>
        </listOfReactants>
        <listOfProducts>
          <speciesReference species="s_0297"/>
          <speciesReference species="s_0470"/>
        </listOfProducts>
        <kineticLaw>
          <ns6:math>
            <ns6:ci> dummy_flux </ns6:ci>
          </ns6:math>
          <listOfParameters>
            <parameter id="LOWER_BOUND" units="flux_unit" value="0"/>
            <parameter id="UPPER_BOUND" units="flux_unit" value="INF"/>
            <parameter id="OBJECTIVE_COEFFICIENT" units="dimensionless" value="0"/>
          </listOfParameters>
        </kineticLaw>
      </reaction>
      <reaction id="r_0032" name="2-oxo-4-methyl-3-carboxypentanoate decarboxylation" sboTerm="SBO:0000176">
        <notes>
          <html:body>
            <html:p>GENE_ASSOCIATION: YALI0D01265g</html:p>
          </html:body>
        </notes>
        <listOfReactants>
          <speciesReference species="s_0011"/>
          <speciesReference species="s_0769_b"/>
        </listOfReactants>
        <listOfProducts>
          <speciesReference species="s_0298"/>
          <speciesReference species="s_0474"/>
        </listOfProducts>
        <kineticLaw>
          <ns6:math>
            <ns6:ci> dummy_flux </ns6:ci>
          </ns6:math>
          <listOfParameters>
            <parameter id="LOWER_BOUND" units="flux_unit" value="0"/>
            <parameter id="UPPER_BOUND" units="flux_unit" value="INF"/>
            <parameter id="OBJECTIVE_COEFFICIENT" units="dimensionless" value="0"/>
          </listOfParameters>
        </kineticLaw>
      </reaction>
      <reaction id="r_0033" metaid="metaid_r_0033" name="2-oxobutanoate dehydrogenase" sboTerm="SBO:0000176">
        <notes>
          <html:body>
            <html:p>GENE_ASSOCIATION:</html:p>
          </html:body>
        </notes>
        <annotation>
          <rdf:RDF>
            <rdf:Description rdf:about="#metaid_r_0033">
              <ns5:isDescribedBy>
                <rdf:Bag>
                  <rdf:li rdf:resource="urn:miriam:obo.eco:ECO%3A0000033"/>
                  <rdf:li rdf:resource="urn:miriam:pubmed:8136709"/>
                </rdf:Bag>
              </ns5:isDescribedBy>
            </rdf:Description>
          </rdf:RDF>
        </annotation>
        <listOfReactants>
          <speciesReference species="s_0184"/>
          <speciesReference species="s_0517"/>
          <speciesReference species="s_1084"/>
        </listOfReactants>
        <listOfProducts>
          <speciesReference species="s_0474"/>
          <speciesReference species="s_1089"/>
          <speciesReference species="s_1263"/>
        </listOfProducts>
        <kineticLaw>
          <ns6:math>
            <ns6:ci> dummy_flux </ns6:ci>
          </ns6:math>
          <listOfParameters>
            <parameter id="LOWER_BOUND" units="flux_unit" value="0"/>
            <parameter id="UPPER_BOUND" units="flux_unit" value="INF"/>
            <parameter id="OBJECTIVE_COEFFICIENT" units="dimensionless" value="0"/>
          </listOfParameters>
        </kineticLaw>
      </reaction>
      <reaction id="r_0034" name="3',5'-bisphosphate nucleotidase" sboTerm="SBO:0000176">
        <notes>
          <html:body>
            <html:p>GENE_ASSOCIATION: YALI0F27665g</html:p>
          </html:body>
        </notes>
        <listOfReactants>
          <speciesReference species="s_0397"/>
          <speciesReference species="s_1434_b"/>
        </listOfReactants>
        <listOfProducts>
          <speciesReference species="s_0434"/>
          <speciesReference species="s_1207"/>
        </listOfProducts>
        <kineticLaw>
          <ns6:math>
            <ns6:ci> dummy_flux </ns6:ci>
          </ns6:math>
          <listOfParameters>
            <parameter id="LOWER_BOUND" units="flux_unit" value="0"/>
            <parameter id="UPPER_BOUND" units="flux_unit" value="INF"/>
            <parameter id="OBJECTIVE_COEFFICIENT" units="dimensionless" value="0"/>
          </listOfParameters>
        </kineticLaw>
      </reaction>
      <reaction id="r_0035" name="3',5'-cyclic-nucleotide phosphodiesterase" sboTerm="SBO:0000176">
        <notes>
          <html:body>
            <html:p>GENE_ASSOCIATION: (YALI0E32527g or YALI0A08041g)</html:p>
          </html:body>
        </notes>
        <listOfReactants>
          <speciesReference species="s_0197"/>
          <speciesReference species="s_1434_b"/>
        </listOfReactants>
        <listOfProducts>
          <speciesReference species="s_0434"/>
          <speciesReference species="s_0764_b"/>
        </listOfProducts>
        <kineticLaw>
          <ns6:math>
            <ns6:ci> dummy_flux </ns6:ci>
          </ns6:math>
          <listOfParameters>
            <parameter id="LOWER_BOUND" units="flux_unit" value="0"/>
            <parameter id="UPPER_BOUND" units="flux_unit" value="INF"/>
            <parameter id="OBJECTIVE_COEFFICIENT" units="dimensionless" value="0"/>
          </listOfParameters>
        </kineticLaw>
      </reaction>
      <reaction id="r_0036" name="3',5'-cyclic-nucleotide phosphodiesterase" sboTerm="SBO:0000176">
        <notes>
          <html:body>
            <html:p>GENE_ASSOCIATION: YALI0A08041g</html:p>
          </html:body>
        </notes>
        <listOfReactants>
          <speciesReference species="s_0199"/>
          <speciesReference species="s_1434_b"/>
        </listOfReactants>
        <listOfProducts>
          <speciesReference species="s_0564"/>
          <speciesReference species="s_0764_b"/>
        </listOfProducts>
        <kineticLaw>
          <ns6:math>
            <ns6:ci> dummy_flux </ns6:ci>
          </ns6:math>
          <listOfParameters>
            <parameter id="LOWER_BOUND" units="flux_unit" value="0"/>
            <parameter id="UPPER_BOUND" units="flux_unit" value="INF"/>
            <parameter id="OBJECTIVE_COEFFICIENT" units="dimensionless" value="0"/>
          </listOfParameters>
        </kineticLaw>
      </reaction>
      <reaction id="r_0037" name="3',5'-cyclic-nucleotide phosphodiesterase" sboTerm="SBO:0000176">
        <notes>
          <html:body>
            <html:p>GENE_ASSOCIATION: YALI0A08041g</html:p>
          </html:body>
        </notes>
        <listOfReactants>
          <speciesReference species="s_0201"/>
          <speciesReference species="s_1434_b"/>
        </listOfReactants>
        <listOfProducts>
          <speciesReference species="s_0764_b"/>
          <speciesReference species="s_0816"/>
        </listOfProducts>
        <kineticLaw>
          <ns6:math>
            <ns6:ci> dummy_flux </ns6:ci>
          </ns6:math>
          <listOfParameters>
            <parameter id="LOWER_BOUND" units="flux_unit" value="0"/>
            <parameter id="UPPER_BOUND" units="flux_unit" value="INF"/>
            <parameter id="OBJECTIVE_COEFFICIENT" units="dimensionless" value="0"/>
          </listOfParameters>
        </kineticLaw>
      </reaction>
      <reaction id="r_0038" name="3',5'-cyclic-nucleotide phosphodiesterase" sboTerm="SBO:0000176">
        <notes>
          <html:body>
            <html:p>GENE_ASSOCIATION: YALI0A08041g</html:p>
          </html:body>
        </notes>
        <listOfReactants>
          <speciesReference species="s_0200"/>
          <speciesReference species="s_1434_b"/>
        </listOfReactants>
        <listOfProducts>
          <speciesReference species="s_0752"/>
          <speciesReference species="s_0764_b"/>
        </listOfProducts>
        <kineticLaw>
          <ns6:math>
            <ns6:ci> dummy_flux </ns6:ci>
          </ns6:math>
          <listOfParameters>
            <parameter id="LOWER_BOUND" units="flux_unit" value="0"/>
            <parameter id="UPPER_BOUND" units="flux_unit" value="INF"/>
            <parameter id="OBJECTIVE_COEFFICIENT" units="dimensionless" value="0"/>
          </listOfParameters>
        </kineticLaw>
      </reaction>
      <reaction id="r_0039" name="3',5'-cyclic-nucleotide phosphodiesterase" sboTerm="SBO:0000176">
        <notes>
          <html:body>
            <html:p>GENE_ASSOCIATION: YALI0A08041g</html:p>
          </html:body>
        </notes>
        <listOfReactants>
          <speciesReference species="s_0198"/>
          <speciesReference species="s_1434_b"/>
        </listOfReactants>
        <listOfProducts>
          <speciesReference species="s_0511"/>
          <speciesReference species="s_0764_b"/>
        </listOfProducts>
        <kineticLaw>
          <ns6:math>
            <ns6:ci> dummy_flux </ns6:ci>
          </ns6:math>
          <listOfParameters>
            <parameter id="LOWER_BOUND" units="flux_unit" value="0"/>
            <parameter id="UPPER_BOUND" units="flux_unit" value="INF"/>
            <parameter id="OBJECTIVE_COEFFICIENT" units="dimensionless" value="0"/>
          </listOfParameters>
        </kineticLaw>
      </reaction>
      <reaction id="r_0040" name="3,4-dihydroxy-2-butanone-4-phosphate synthase" sboTerm="SBO:0000176">
        <notes>
          <html:body>
            <html:p>GENE_ASSOCIATION: YALI0B08965g</html:p>
          </html:body>
        </notes>
        <listOfReactants>
          <speciesReference species="s_0557"/>
        </listOfReactants>
        <listOfProducts>
          <speciesReference species="s_0163"/>
          <speciesReference species="s_0689"/>
          <speciesReference species="s_0764_b"/>
        </listOfProducts>
        <kineticLaw>
          <ns6:math>
            <ns6:ci> dummy_flux </ns6:ci>
          </ns6:math>
          <listOfParameters>
            <parameter id="LOWER_BOUND" units="flux_unit" value="0"/>
            <parameter id="UPPER_BOUND" units="flux_unit" value="INF"/>
            <parameter id="OBJECTIVE_COEFFICIENT" units="dimensionless" value="0"/>
          </listOfParameters>
        </kineticLaw>
      </reaction>
      <reaction id="r_0041" metaid="metaid_r_0041" name="3-(4-hydroxyphenyl-)lactate formation" sboTerm="SBO:0000176">
        <notes>
          <html:body>
            <html:p>GENE_ASSOCIATION:</html:p>
          </html:body>
        </notes>
        <annotation>
          <rdf:RDF>
            <rdf:Description rdf:about="#metaid_r_0041">
              <ns5:isDescribedBy>
                <rdf:Bag>
                  <rdf:li rdf:resource="urn:miriam:obo.eco:ECO%3A0000034"/>
                  <rdf:li rdf:resource="urn:miriam:pubmed:18846089"/>
                </rdf:Bag>
              </ns5:isDescribedBy>
            </rdf:Description>
          </rdf:RDF>
        </annotation>
        <listOfReactants>
          <speciesReference species="s_0210"/>
          <speciesReference species="s_0769_b"/>
          <speciesReference species="s_1089"/>
        </listOfReactants>
        <listOfProducts>
          <speciesReference species="s_0208"/>
          <speciesReference species="s_1084"/>
        </listOfProducts>
        <kineticLaw>
          <ns6:math>
            <ns6:ci> dummy_flux </ns6:ci>
          </ns6:math>
          <listOfParameters>
            <parameter id="LOWER_BOUND" units="flux_unit" value="0"/>
            <parameter id="UPPER_BOUND" units="flux_unit" value="INF"/>
            <parameter id="OBJECTIVE_COEFFICIENT" units="dimensionless" value="0"/>
          </listOfParameters>
        </kineticLaw>
      </reaction>
      <reaction id="r_0042" name="3-dehydroquinate dehydratase" sboTerm="SBO:0000176">
        <notes>
          <html:body>
            <html:p>GENE_ASSOCIATION: YALI0F12639g</html:p>
          </html:body>
        </notes>
        <listOfReactants>
          <speciesReference species="s_0216"/>
        </listOfReactants>
        <listOfProducts>
          <speciesReference species="s_0217"/>
          <speciesReference species="s_1434_b"/>
        </listOfProducts>
        <kineticLaw>
          <ns6:math>
            <ns6:ci> dummy_flux </ns6:ci>
          </ns6:math>
          <listOfParameters>
            <parameter id="LOWER_BOUND" units="flux_unit" value="0"/>
            <parameter id="UPPER_BOUND" units="flux_unit" value="INF"/>
            <parameter id="OBJECTIVE_COEFFICIENT" units="dimensionless" value="0"/>
          </listOfParameters>
        </kineticLaw>
      </reaction>
      <reaction id="r_0043" name="3-dehydroquinate synthase" sboTerm="SBO:0000176">
        <notes>
          <html:body>
            <html:p>GENE_ASSOCIATION: YALI0F12639g</html:p>
          </html:body>
        </notes>
        <listOfReactants>
          <speciesReference species="s_0356"/>
        </listOfReactants>
        <listOfProducts>
          <speciesReference species="s_0216"/>
          <speciesReference species="s_1207"/>
        </listOfProducts>
        <kineticLaw>
          <ns6:math>
            <ns6:ci> dummy_flux </ns6:ci>
          </ns6:math>
          <listOfParameters>
            <parameter id="LOWER_BOUND" units="flux_unit" value="0"/>
            <parameter id="UPPER_BOUND" units="flux_unit" value="INF"/>
            <parameter id="OBJECTIVE_COEFFICIENT" units="dimensionless" value="0"/>
          </listOfParameters>
        </kineticLaw>
      </reaction>
      <reaction id="r_0045" name="3-deoxy-D-arabino-heptulosonate 7-phosphate synthetase" sboTerm="SBO:0000176">
        <notes>
          <html:body>
            <html:p>GENE_ASSOCIATION: (YALI0C06952g or YALI0B20020g)</html:p>
          </html:body>
        </notes>
        <listOfReactants>
          <speciesReference species="s_0533"/>
          <speciesReference species="s_1243"/>
          <speciesReference species="s_1434_b"/>
        </listOfReactants>
        <listOfProducts>
          <speciesReference species="s_0356"/>
          <speciesReference species="s_1207"/>
        </listOfProducts>
        <kineticLaw>
          <ns6:math>
            <ns6:ci> dummy_flux </ns6:ci>
          </ns6:math>
          <listOfParameters>
            <parameter id="LOWER_BOUND" units="flux_unit" value="0"/>
            <parameter id="UPPER_BOUND" units="flux_unit" value="INF"/>
            <parameter id="OBJECTIVE_COEFFICIENT" units="dimensionless" value="0"/>
          </listOfParameters>
        </kineticLaw>
      </reaction>
      <reaction id="r_0046" metaid="metaid_r_0046" name="3-hexaprenyl-4,5-dihydroxybenzoate hydroxylase" sboTerm="SBO:0000176">
        <notes>
          <html:body>
            <html:p>GENE_ASSOCIATION:</html:p>
          </html:body>
        </notes>
        <annotation>
          <rdf:RDF>
            <rdf:Description rdf:about="#metaid_r_0046">
              <ns5:isDescribedBy>
                <rdf:Bag>
                  <rdf:li rdf:resource="urn:miriam:obo.eco:ECO%3A0000033"/>
                  <rdf:li rdf:resource="urn:miriam:pubmed:15792955"/>
                </rdf:Bag>
              </ns5:isDescribedBy>
            </rdf:Description>
          </rdf:RDF>
        </annotation>
        <listOfReactants>
          <speciesReference species="s_0222"/>
          <speciesReference species="s_1160" stoichiometry="0.5"/>
        </listOfReactants>
        <listOfProducts>
          <speciesReference species="s_0219"/>
        </listOfProducts>
        <kineticLaw>
          <ns6:math>
            <ns6:ci> dummy_flux </ns6:ci>
          </ns6:math>
          <listOfParameters>
            <parameter id="LOWER_BOUND" units="flux_unit" value="0"/>
            <parameter id="UPPER_BOUND" units="flux_unit" value="INF"/>
            <parameter id="OBJECTIVE_COEFFICIENT" units="dimensionless" value="0"/>
          </listOfParameters>
        </kineticLaw>
      </reaction>
      <reaction id="r_0047" metaid="metaid_r_0047" name="3-hexaprenyl-4-hydroxy-5-methoxybenzoate decarboxylase" sboTerm="SBO:0000176">
        <notes>
          <html:body>
            <html:p>GENE_ASSOCIATION:</html:p>
          </html:body>
        </notes>
        <annotation>
          <rdf:RDF>
            <rdf:Description rdf:about="#metaid_r_0047">
              <ns5:isDescribedBy>
                <rdf:Bag>
                  <rdf:li rdf:resource="urn:miriam:obo.eco:ECO%3A0000033"/>
                  <rdf:li rdf:resource="urn:miriam:pubmed:15792955"/>
                </rdf:Bag>
              </ns5:isDescribedBy>
            </rdf:Description>
          </rdf:RDF>
        </annotation>
        <listOfReactants>
          <speciesReference species="s_0221"/>
          <speciesReference species="s_0769_b"/>
        </listOfReactants>
        <listOfProducts>
          <speciesReference species="s_0162"/>
          <speciesReference species="s_0474"/>
        </listOfProducts>
        <kineticLaw>
          <ns6:math>
            <ns6:ci> dummy_flux </ns6:ci>
          </ns6:math>
          <listOfParameters>
            <parameter id="LOWER_BOUND" units="flux_unit" value="0"/>
            <parameter id="UPPER_BOUND" units="flux_unit" value="INF"/>
            <parameter id="OBJECTIVE_COEFFICIENT" units="dimensionless" value="0"/>
          </listOfParameters>
        </kineticLaw>
      </reaction>
      <reaction id="r_0048" name="3-hydroxy-L-kynurenine hydrolase" sboTerm="SBO:0000176">
        <notes>
          <html:body>
            <html:p>GENE_ASSOCIATION: YALI0B22902g</html:p>
          </html:body>
        </notes>
        <listOfReactants>
          <speciesReference species="s_0229"/>
          <speciesReference species="s_1434_b"/>
        </listOfReactants>
        <listOfProducts>
          <speciesReference species="s_0231"/>
          <speciesReference species="s_0863"/>
        </listOfProducts>
        <kineticLaw>
          <ns6:math>
            <ns6:ci> dummy_flux </ns6:ci>
          </ns6:math>
          <listOfParameters>
            <parameter id="LOWER_BOUND" units="flux_unit" value="0"/>
            <parameter id="UPPER_BOUND" units="flux_unit" value="INF"/>
            <parameter id="OBJECTIVE_COEFFICIENT" units="dimensionless" value="0"/>
          </listOfParameters>
        </kineticLaw>
      </reaction>
      <reaction id="r_0049" name="3-hydroxyacyl-CoA dehydratase (3-hydroxydecanoyl-CoA)" sboTerm="SBO:0000176">
        <notes>
          <html:body>
            <html:p>GENE_ASSOCIATION: YALI0E15378g</html:p>
          </html:body>
        </notes>
        <listOfReactants>
          <speciesReference species="s_0045"/>
        </listOfReactants>
        <listOfProducts>
          <speciesReference species="s_1385"/>
          <speciesReference species="s_1441_b"/>
        </listOfProducts>
        <kineticLaw>
          <ns6:math>
            <ns6:ci> dummy_flux </ns6:ci>
          </ns6:math>
          <listOfParameters>
            <parameter id="LOWER_BOUND" units="flux_unit" value="-INF"/>
            <parameter id="UPPER_BOUND" units="flux_unit" value="INF"/>
            <parameter id="OBJECTIVE_COEFFICIENT" units="dimensionless" value="0"/>
          </listOfParameters>
        </kineticLaw>
      </reaction>
      <reaction id="r_0050" name="3-hydroxyacyl-CoA dehydratase (3-hydroxydodecanoyl-CoA)" sboTerm="SBO:0000176">
        <notes>
          <html:body>
            <html:p>GENE_ASSOCIATION: YALI0E15378g</html:p>
          </html:body>
        </notes>
        <listOfReactants>
          <speciesReference species="s_0051"/>
        </listOfReactants>
        <listOfProducts>
          <speciesReference species="s_1388"/>
          <speciesReference species="s_1441_b"/>
        </listOfProducts>
        <kineticLaw>
          <ns6:math>
            <ns6:ci> dummy_flux </ns6:ci>
          </ns6:math>
          <listOfParameters>
            <parameter id="LOWER_BOUND" units="flux_unit" value="-INF"/>
            <parameter id="UPPER_BOUND" units="flux_unit" value="INF"/>
            <parameter id="OBJECTIVE_COEFFICIENT" units="dimensionless" value="0"/>
          </listOfParameters>
        </kineticLaw>
      </reaction>
      <reaction id="r_0051" name="3-hydroxyacyl-CoA dehydratase (3-hydroxyhexacosyl-CoA)" sboTerm="SBO:0000176">
        <notes>
          <html:body>
            <html:p>GENE_ASSOCIATION: YALI0E15378g</html:p>
          </html:body>
        </notes>
        <listOfReactants>
          <speciesReference species="s_1391"/>
          <speciesReference species="s_1441_b"/>
        </listOfReactants>
        <listOfProducts>
          <speciesReference species="s_0048"/>
        </listOfProducts>
        <kineticLaw>
          <ns6:math>
            <ns6:ci> dummy_flux </ns6:ci>
          </ns6:math>
          <listOfParameters>
            <parameter id="LOWER_BOUND" units="flux_unit" value="-INF"/>
            <parameter id="UPPER_BOUND" units="flux_unit" value="INF"/>
            <parameter id="OBJECTIVE_COEFFICIENT" units="dimensionless" value="0"/>
          </listOfParameters>
        </kineticLaw>
      </reaction>
      <reaction id="r_0052" name="3-hydroxyacyl-CoA dehydratase (3-hydroxyhexadecanoyl-CoA)" sboTerm="SBO:0000176">
        <notes>
          <html:body>
            <html:p>GENE_ASSOCIATION: YALI0E15378g</html:p>
          </html:body>
        </notes>
        <listOfReactants>
          <speciesReference species="s_0054"/>
        </listOfReactants>
        <listOfProducts>
          <speciesReference species="s_0785"/>
          <speciesReference species="s_1441_b"/>
        </listOfProducts>
        <kineticLaw>
          <ns6:math>
            <ns6:ci> dummy_flux </ns6:ci>
          </ns6:math>
          <listOfParameters>
            <parameter id="LOWER_BOUND" units="flux_unit" value="-INF"/>
            <parameter id="UPPER_BOUND" units="flux_unit" value="INF"/>
            <parameter id="OBJECTIVE_COEFFICIENT" units="dimensionless" value="0"/>
          </listOfParameters>
        </kineticLaw>
      </reaction>
      <reaction id="r_0053" name="3-hydroxyacyl-CoA dehydratase (3-hydroxyoctadecanoyl-CoA)" sboTerm="SBO:0000176">
        <notes>
          <html:body>
            <html:p>GENE_ASSOCIATION: YALI0E15378g</html:p>
          </html:body>
        </notes>
        <listOfReactants>
          <speciesReference species="s_0236"/>
        </listOfReactants>
        <listOfProducts>
          <speciesReference species="s_1394"/>
          <speciesReference species="s_1441_b"/>
        </listOfProducts>
        <kineticLaw>
          <ns6:math>
            <ns6:ci> dummy_flux </ns6:ci>
          </ns6:math>
          <listOfParameters>
            <parameter id="LOWER_BOUND" units="flux_unit" value="-INF"/>
            <parameter id="UPPER_BOUND" units="flux_unit" value="INF"/>
            <parameter id="OBJECTIVE_COEFFICIENT" units="dimensionless" value="0"/>
          </listOfParameters>
        </kineticLaw>
      </reaction>
      <reaction id="r_0054" name="3-hydroxyacyl-CoA dehydratase (3-hydroxytetradecanoyl-CoA)" sboTerm="SBO:0000176">
        <notes>
          <html:body>
            <html:p>GENE_ASSOCIATION: YALI0E15378g</html:p>
          </html:body>
        </notes>
        <listOfReactants>
          <speciesReference species="s_0057"/>
        </listOfReactants>
        <listOfProducts>
          <speciesReference species="s_1397"/>
          <speciesReference species="s_1441_b"/>
        </listOfProducts>
        <kineticLaw>
          <ns6:math>
            <ns6:ci> dummy_flux </ns6:ci>
          </ns6:math>
          <listOfParameters>
            <parameter id="LOWER_BOUND" units="flux_unit" value="-INF"/>
            <parameter id="UPPER_BOUND" units="flux_unit" value="INF"/>
            <parameter id="OBJECTIVE_COEFFICIENT" units="dimensionless" value="0"/>
          </listOfParameters>
        </kineticLaw>
      </reaction>
      <reaction id="r_0055" name="3-hydroxyacyl-CoA dehydrogenase (3-oxodecanoyl-CoA)" sboTerm="SBO:0000176">
        <notes>
          <html:body>
            <html:p>GENE_ASSOCIATION: YALI0E15378g</html:p>
          </html:body>
        </notes>
        <listOfReactants>
          <speciesReference species="s_0245"/>
          <speciesReference species="s_0771_b"/>
          <speciesReference species="s_1090"/>
        </listOfReactants>
        <listOfProducts>
          <speciesReference species="s_0045"/>
          <speciesReference species="s_1086"/>
        </listOfProducts>
        <kineticLaw>
          <ns6:math>
            <ns6:ci> dummy_flux </ns6:ci>
          </ns6:math>
          <listOfParameters>
            <parameter id="LOWER_BOUND" units="flux_unit" value="-INF"/>
            <parameter id="UPPER_BOUND" units="flux_unit" value="INF"/>
            <parameter id="OBJECTIVE_COEFFICIENT" units="dimensionless" value="0"/>
          </listOfParameters>
        </kineticLaw>
      </reaction>
      <reaction id="r_0056" name="3-hydroxyacyl-CoA dehydrogenase (3-oxodecanoyl-CoA)" sboTerm="SBO:0000176">
        <notes>
          <html:body>
            <html:p>GENE_ASSOCIATION: YALI0E15378g</html:p>
          </html:body>
        </notes>
        <listOfReactants>
          <speciesReference species="s_0253"/>
          <speciesReference species="s_0771_b"/>
          <speciesReference species="s_1090"/>
        </listOfReactants>
        <listOfProducts>
          <speciesReference species="s_0051"/>
          <speciesReference species="s_1086"/>
        </listOfProducts>
        <kineticLaw>
          <ns6:math>
            <ns6:ci> dummy_flux </ns6:ci>
          </ns6:math>
          <listOfParameters>
            <parameter id="LOWER_BOUND" units="flux_unit" value="-INF"/>
            <parameter id="UPPER_BOUND" units="flux_unit" value="INF"/>
            <parameter id="OBJECTIVE_COEFFICIENT" units="dimensionless" value="0"/>
          </listOfParameters>
        </kineticLaw>
      </reaction>
      <reaction id="r_0057" name="3-hydroxyacyl-CoA dehydrogenase (3-oxohexacosyl-CoA)" sboTerm="SBO:0000176">
        <notes>
          <html:body>
            <html:p>GENE_ASSOCIATION: YALI0E15378g</html:p>
          </html:body>
        </notes>
        <listOfReactants>
          <speciesReference species="s_0048"/>
          <speciesReference species="s_1086"/>
        </listOfReactants>
        <listOfProducts>
          <speciesReference species="s_0249"/>
          <speciesReference species="s_0771_b"/>
          <speciesReference species="s_1090"/>
        </listOfProducts>
        <kineticLaw>
          <ns6:math>
            <ns6:ci> dummy_flux </ns6:ci>
          </ns6:math>
          <listOfParameters>
            <parameter id="LOWER_BOUND" units="flux_unit" value="-INF"/>
            <parameter id="UPPER_BOUND" units="flux_unit" value="INF"/>
            <parameter id="OBJECTIVE_COEFFICIENT" units="dimensionless" value="0"/>
          </listOfParameters>
        </kineticLaw>
      </reaction>
      <reaction id="r_0058" name="3-hydroxyacyl-CoA dehydrogenase (3-oxohexadecanoyl-CoA)" sboTerm="SBO:0000176">
        <notes>
          <html:body>
            <html:p>GENE_ASSOCIATION: YALI0E15378g</html:p>
          </html:body>
        </notes>
        <listOfReactants>
          <speciesReference species="s_0259"/>
          <speciesReference species="s_0771_b"/>
          <speciesReference species="s_1090"/>
        </listOfReactants>
        <listOfProducts>
          <speciesReference species="s_0054"/>
          <speciesReference species="s_1086"/>
        </listOfProducts>
        <kineticLaw>
          <ns6:math>
            <ns6:ci> dummy_flux </ns6:ci>
          </ns6:math>
          <listOfParameters>
            <parameter id="LOWER_BOUND" units="flux_unit" value="-INF"/>
            <parameter id="UPPER_BOUND" units="flux_unit" value="INF"/>
            <parameter id="OBJECTIVE_COEFFICIENT" units="dimensionless" value="0"/>
          </listOfParameters>
        </kineticLaw>
      </reaction>
      <reaction id="r_0059" name="3-hydroxyacyl-CoA dehydrogenase (3-oxooctadecanoyl-CoA)" sboTerm="SBO:0000176">
        <notes>
          <html:body>
            <html:p>GENE_ASSOCIATION: YALI0E15378g</html:p>
          </html:body>
        </notes>
        <listOfReactants>
          <speciesReference species="s_0256"/>
          <speciesReference species="s_0771_b"/>
          <speciesReference species="s_1090"/>
        </listOfReactants>
        <listOfProducts>
          <speciesReference species="s_0236"/>
          <speciesReference species="s_1086"/>
        </listOfProducts>
        <kineticLaw>
          <ns6:math>
            <ns6:ci> dummy_flux </ns6:ci>
          </ns6:math>
          <listOfParameters>
            <parameter id="LOWER_BOUND" units="flux_unit" value="-INF"/>
            <parameter id="UPPER_BOUND" units="flux_unit" value="INF"/>
            <parameter id="OBJECTIVE_COEFFICIENT" units="dimensionless" value="0"/>
          </listOfParameters>
        </kineticLaw>
      </reaction>
      <reaction id="r_0060" name="3-hydroxyacyl-CoA dehydrogenase (3-oxotetradecanoyl-CoA)" sboTerm="SBO:0000176">
        <notes>
          <html:body>
            <html:p>GENE_ASSOCIATION: YALI0E15378g</html:p>
          </html:body>
        </notes>
        <listOfReactants>
          <speciesReference species="s_0263"/>
          <speciesReference species="s_0771_b"/>
          <speciesReference species="s_1090"/>
        </listOfReactants>
        <listOfProducts>
          <speciesReference species="s_0057"/>
          <speciesReference species="s_1086"/>
        </listOfProducts>
        <kineticLaw>
          <ns6:math>
            <ns6:ci> dummy_flux </ns6:ci>
          </ns6:math>
          <listOfParameters>
            <parameter id="LOWER_BOUND" units="flux_unit" value="-INF"/>
            <parameter id="UPPER_BOUND" units="flux_unit" value="INF"/>
            <parameter id="OBJECTIVE_COEFFICIENT" units="dimensionless" value="0"/>
          </listOfParameters>
        </kineticLaw>
      </reaction>
      <reaction id="r_0061" name="3-hydroxyanthranilate 3,4-dioxygenase" sboTerm="SBO:0000176">
        <notes>
          <html:body>
            <html:p>GENE_ASSOCIATION: YALI0B02852g</html:p>
          </html:body>
        </notes>
        <listOfReactants>
          <speciesReference species="s_0231"/>
          <speciesReference species="s_1160"/>
        </listOfReactants>
        <listOfProducts>
          <speciesReference species="s_0151"/>
          <speciesReference species="s_0764_b"/>
        </listOfProducts>
        <kineticLaw>
          <ns6:math>
            <ns6:ci> dummy_flux </ns6:ci>
          </ns6:math>
          <listOfParameters>
            <parameter id="LOWER_BOUND" units="flux_unit" value="0"/>
            <parameter id="UPPER_BOUND" units="flux_unit" value="INF"/>
            <parameter id="OBJECTIVE_COEFFICIENT" units="dimensionless" value="0"/>
          </listOfParameters>
        </kineticLaw>
      </reaction>
      <reaction id="r_0063" name="3-isopropylmalate dehydratase" sboTerm="SBO:0000176">
        <notes>
          <html:body>
            <html:p>GENE_ASSOCIATION: YALI0B01364g</html:p>
          </html:body>
        </notes>
        <listOfReactants>
          <speciesReference species="s_0008"/>
        </listOfReactants>
        <listOfProducts>
          <speciesReference species="s_0170"/>
          <speciesReference species="s_1434_b"/>
        </listOfProducts>
        <kineticLaw>
          <ns6:math>
            <ns6:ci> dummy_flux </ns6:ci>
          </ns6:math>
          <listOfParameters>
            <parameter id="LOWER_BOUND" units="flux_unit" value="-INF"/>
            <parameter id="UPPER_BOUND" units="flux_unit" value="INF"/>
            <parameter id="OBJECTIVE_COEFFICIENT" units="dimensionless" value="0"/>
          </listOfParameters>
        </kineticLaw>
      </reaction>
      <reaction id="r_0064" name="3-isopropylmalate dehydrogenase" sboTerm="SBO:0000176">
        <notes>
          <html:body>
            <html:p>GENE_ASSOCIATION: YALI0C00407g</html:p>
          </html:body>
        </notes>
        <listOfReactants>
          <speciesReference species="s_0008"/>
          <speciesReference species="s_1082"/>
        </listOfReactants>
        <listOfProducts>
          <speciesReference species="s_0010"/>
          <speciesReference species="s_0764_b"/>
          <speciesReference species="s_1087"/>
        </listOfProducts>
        <kineticLaw>
          <ns6:math>
            <ns6:ci> dummy_flux </ns6:ci>
          </ns6:math>
          <listOfParameters>
            <parameter id="LOWER_BOUND" units="flux_unit" value="0"/>
            <parameter id="UPPER_BOUND" units="flux_unit" value="INF"/>
            <parameter id="OBJECTIVE_COEFFICIENT" units="dimensionless" value="0"/>
          </listOfParameters>
        </kineticLaw>
      </reaction>
      <reaction id="r_0065" name="3-methyl-2-oxobutanoate decarboxylase" sboTerm="SBO:0000176">
        <notes>
          <html:body>
            <html:p>GENE_ASSOCIATION: YALI0D10131g</html:p>
          </html:body>
        </notes>
        <listOfReactants>
          <speciesReference species="s_0238"/>
          <speciesReference species="s_0764_b"/>
        </listOfReactants>
        <listOfProducts>
          <speciesReference species="s_0470"/>
          <speciesReference species="s_0844"/>
        </listOfProducts>
        <kineticLaw>
          <ns6:math>
            <ns6:ci> dummy_flux </ns6:ci>
          </ns6:math>
          <listOfParameters>
            <parameter id="LOWER_BOUND" units="flux_unit" value="0"/>
            <parameter id="UPPER_BOUND" units="flux_unit" value="INF"/>
            <parameter id="OBJECTIVE_COEFFICIENT" units="dimensionless" value="0"/>
          </listOfParameters>
        </kineticLaw>
      </reaction>
      <reaction id="r_0066" name="3-methyl-2-oxobutanoate hydroxymethyltransferase" sboTerm="SBO:0000176">
        <notes>
          <html:body>
            <html:p>GENE_ASSOCIATION: YALI0B18898g</html:p>
          </html:body>
        </notes>
        <listOfReactants>
          <speciesReference species="s_0238"/>
          <speciesReference species="s_0307"/>
          <speciesReference species="s_1434_b"/>
        </listOfReactants>
        <listOfProducts>
          <speciesReference species="s_0153"/>
          <speciesReference species="s_0309"/>
        </listOfProducts>
        <kineticLaw>
          <ns6:math>
            <ns6:ci> dummy_flux </ns6:ci>
          </ns6:math>
          <listOfParameters>
            <parameter id="LOWER_BOUND" units="flux_unit" value="0"/>
            <parameter id="UPPER_BOUND" units="flux_unit" value="INF"/>
            <parameter id="OBJECTIVE_COEFFICIENT" units="dimensionless" value="0"/>
          </listOfParameters>
        </kineticLaw>
      </reaction>
      <reaction id="r_0067" name="3-methyl-2-oxopentanoate decarboxylase" sboTerm="SBO:0000176">
        <notes>
          <html:body>
            <html:p>GENE_ASSOCIATION: (YALI0D10131g or YALI0C00253g or YALI0D06930g)</html:p>
          </html:body>
        </notes>
        <listOfReactants>
          <speciesReference species="s_0059"/>
          <speciesReference species="s_0764_b"/>
        </listOfReactants>
        <listOfProducts>
          <speciesReference species="s_0174"/>
          <speciesReference species="s_0470"/>
        </listOfProducts>
        <kineticLaw>
          <ns6:math>
            <ns6:ci> dummy_flux </ns6:ci>
          </ns6:math>
          <listOfParameters>
            <parameter id="LOWER_BOUND" units="flux_unit" value="0"/>
            <parameter id="UPPER_BOUND" units="flux_unit" value="INF"/>
            <parameter id="OBJECTIVE_COEFFICIENT" units="dimensionless" value="0"/>
          </listOfParameters>
        </kineticLaw>
      </reaction>
      <reaction id="r_0068" name="3-phosphoshikimate 1-carboxyvinyltransferase" sboTerm="SBO:0000176">
        <notes>
          <html:body>
            <html:p>GENE_ASSOCIATION: YALI0F12639g</html:p>
          </html:body>
        </notes>
        <listOfReactants>
          <speciesReference species="s_0267"/>
          <speciesReference species="s_1243"/>
        </listOfReactants>
        <listOfProducts>
          <speciesReference species="s_0330"/>
          <speciesReference species="s_1207"/>
        </listOfProducts>
        <kineticLaw>
          <ns6:math>
            <ns6:ci> dummy_flux </ns6:ci>
          </ns6:math>
          <listOfParameters>
            <parameter id="LOWER_BOUND" units="flux_unit" value="0"/>
            <parameter id="UPPER_BOUND" units="flux_unit" value="INF"/>
            <parameter id="OBJECTIVE_COEFFICIENT" units="dimensionless" value="0"/>
          </listOfParameters>
        </kineticLaw>
      </reaction>
      <reaction id="r_0069" metaid="metaid_r_0069" name="4-acetamidobutyrate deacetylase" sboTerm="SBO:0000176">
        <notes>
          <html:body>
            <html:p>GENE_ASSOCIATION:</html:p>
          </html:body>
        </notes>
        <annotation>
          <rdf:RDF>
            <rdf:Description rdf:about="#metaid_r_0069">
              <ns5:isDescribedBy>
                <rdf:Bag>
                  <rdf:li rdf:resource="urn:miriam:obo.eco:ECO%3A0000034"/>
                  <rdf:li rdf:resource="urn:miriam:pubmed:18846089"/>
                </rdf:Bag>
              </ns5:isDescribedBy>
            </rdf:Description>
          </rdf:RDF>
        </annotation>
        <listOfReactants>
          <speciesReference species="s_0272"/>
          <speciesReference species="s_1434_b"/>
        </listOfReactants>
        <listOfProducts>
          <speciesReference species="s_0369"/>
          <speciesReference species="s_0701"/>
        </listOfProducts>
        <kineticLaw>
          <ns6:math>
            <ns6:ci> dummy_flux </ns6:ci>
          </ns6:math>
          <listOfParameters>
            <parameter id="LOWER_BOUND" units="flux_unit" value="0"/>
            <parameter id="UPPER_BOUND" units="flux_unit" value="INF"/>
            <parameter id="OBJECTIVE_COEFFICIENT" units="dimensionless" value="0"/>
          </listOfParameters>
        </kineticLaw>
      </reaction>
      <reaction id="r_0070" name="4-amino-4-deoxychorismate synthase" sboTerm="SBO:0000176">
        <notes>
          <html:body>
            <html:p>GENE_ASSOCIATION: YALI0A05379g</html:p>
          </html:body>
        </notes>
        <listOfReactants>
          <speciesReference species="s_0500"/>
          <speciesReference species="s_0907"/>
        </listOfReactants>
        <listOfProducts>
          <speciesReference species="s_0275"/>
          <speciesReference species="s_0899"/>
        </listOfProducts>
        <kineticLaw>
          <ns6:math>
            <ns6:ci> dummy_flux </ns6:ci>
          </ns6:math>
          <listOfParameters>
            <parameter id="LOWER_BOUND" units="flux_unit" value="0"/>
            <parameter id="UPPER_BOUND" units="flux_unit" value="INF"/>
            <parameter id="OBJECTIVE_COEFFICIENT" units="dimensionless" value="0"/>
          </listOfParameters>
        </kineticLaw>
      </reaction>
      <reaction id="r_0071" metaid="metaid_r_0071" name="4-amino-5-hydroxymethyl-2-methylpyrimidine synthetase" sboTerm="SBO:0000176">
        <notes>
          <html:body>
            <html:p>GENE_ASSOCIATION:</html:p>
          </html:body>
        </notes>
        <annotation>
          <rdf:RDF>
            <rdf:Description rdf:about="#metaid_r_0071">
              <ns5:isDescribedBy>
                <rdf:Bag>
                  <rdf:li rdf:resource="urn:miriam:obo.eco:ECO%3A0000034"/>
                  <rdf:li rdf:resource="urn:miriam:pubmed:18846089"/>
                </rdf:Bag>
              </ns5:isDescribedBy>
            </rdf:Description>
          </rdf:RDF>
        </annotation>
        <listOfReactants>
          <speciesReference species="s_0316"/>
          <speciesReference species="s_0764_b" stoichiometry="2"/>
        </listOfReactants>
        <listOfProducts>
          <speciesReference species="s_0276"/>
          <speciesReference species="s_0745"/>
          <speciesReference species="s_1207"/>
        </listOfProducts>
        <kineticLaw>
          <ns6:math>
            <ns6:ci> dummy_flux </ns6:ci>
          </ns6:math>
          <listOfParameters>
            <parameter id="LOWER_BOUND" units="flux_unit" value="0"/>
            <parameter id="UPPER_BOUND" units="flux_unit" value="INF"/>
            <parameter id="OBJECTIVE_COEFFICIENT" units="dimensionless" value="0"/>
          </listOfParameters>
        </kineticLaw>
      </reaction>
      <reaction id="r_0072" name="4-aminobenzoate synthase" sboTerm="SBO:0000176">
        <notes>
          <html:body>
            <html:p>GENE_ASSOCIATION: YALI0D16269g</html:p>
          </html:body>
        </notes>
        <listOfReactants>
          <speciesReference species="s_0275"/>
        </listOfReactants>
        <listOfProducts>
          <speciesReference species="s_0277"/>
          <speciesReference species="s_0764_b"/>
          <speciesReference species="s_1277"/>
        </listOfProducts>
        <kineticLaw>
          <ns6:math>
            <ns6:ci> dummy_flux </ns6:ci>
          </ns6:math>
          <listOfParameters>
            <parameter id="LOWER_BOUND" units="flux_unit" value="0"/>
            <parameter id="UPPER_BOUND" units="flux_unit" value="INF"/>
            <parameter id="OBJECTIVE_COEFFICIENT" units="dimensionless" value="0"/>
          </listOfParameters>
        </kineticLaw>
      </reaction>
      <reaction id="r_0073" name="4-aminobutyrate transaminase" sboTerm="SBO:0000176">
        <notes>
          <html:body>
            <html:p>GENE_ASSOCIATION: YALI0E18238g</html:p>
          </html:body>
        </notes>
        <listOfReactants>
          <speciesReference species="s_0185"/>
          <speciesReference species="s_0701"/>
        </listOfReactants>
        <listOfProducts>
          <speciesReference species="s_0899"/>
          <speciesReference species="s_1341"/>
        </listOfProducts>
        <kineticLaw>
          <ns6:math>
            <ns6:ci> dummy_flux </ns6:ci>
          </ns6:math>
          <listOfParameters>
            <parameter id="LOWER_BOUND" units="flux_unit" value="0"/>
            <parameter id="UPPER_BOUND" units="flux_unit" value="INF"/>
            <parameter id="OBJECTIVE_COEFFICIENT" units="dimensionless" value="0"/>
          </listOfParameters>
        </kineticLaw>
      </reaction>
      <reaction id="r_0074" name="4-hydroxy-L-threonine synthase" sboTerm="SBO:0000176">
        <notes>
          <html:body>
            <html:p>GENE_ASSOCIATION: YALI0F23221g</html:p>
          </html:body>
        </notes>
        <listOfReactants>
          <speciesReference species="s_0270"/>
          <speciesReference species="s_1434_b"/>
        </listOfReactants>
        <listOfProducts>
          <speciesReference species="s_0291"/>
          <speciesReference species="s_1207"/>
        </listOfProducts>
        <kineticLaw>
          <ns6:math>
            <ns6:ci> dummy_flux </ns6:ci>
          </ns6:math>
          <listOfParameters>
            <parameter id="LOWER_BOUND" units="flux_unit" value="0"/>
            <parameter id="UPPER_BOUND" units="flux_unit" value="INF"/>
            <parameter id="OBJECTIVE_COEFFICIENT" units="dimensionless" value="0"/>
          </listOfParameters>
        </kineticLaw>
      </reaction>
      <reaction id="r_0075" metaid="metaid_r_0075" name="4-hydroxybenzoate formation" sboTerm="SBO:0000176">
        <notes>
          <html:body>
            <html:p>GENE_ASSOCIATION:</html:p>
          </html:body>
        </notes>
        <annotation>
          <rdf:RDF>
            <rdf:Description rdf:about="#metaid_r_0075">
              <ns5:isDescribedBy>
                <rdf:Bag>
                  <rdf:li rdf:resource="urn:miriam:obo.eco:ECO%3A0000033"/>
                  <rdf:li rdf:resource="urn:miriam:pubmed:11583838"/>
                </rdf:Bag>
              </ns5:isDescribedBy>
            </rdf:Description>
          </rdf:RDF>
        </annotation>
        <listOfReactants>
          <speciesReference species="s_0296"/>
          <speciesReference species="s_1439_b"/>
        </listOfReactants>
        <listOfProducts>
          <speciesReference species="s_0293"/>
          <speciesReference species="s_0517"/>
          <speciesReference species="s_0769_b"/>
        </listOfProducts>
        <kineticLaw>
          <ns6:math>
            <ns6:ci> dummy_flux </ns6:ci>
          </ns6:math>
          <listOfParameters>
            <parameter id="LOWER_BOUND" units="flux_unit" value="0"/>
            <parameter id="UPPER_BOUND" units="flux_unit" value="INF"/>
            <parameter id="OBJECTIVE_COEFFICIENT" units="dimensionless" value="0"/>
          </listOfParameters>
        </kineticLaw>
      </reaction>
      <reaction id="r_0076" metaid="metaid_r_0076" name="4-hydroxybenzoyl-CoA formation" sboTerm="SBO:0000176">
        <notes>
          <html:body>
            <html:p>GENE_ASSOCIATION:</html:p>
          </html:body>
        </notes>
        <annotation>
          <rdf:RDF>
            <rdf:Description rdf:about="#metaid_r_0076">
              <ns5:isDescribedBy>
                <rdf:Bag>
                  <rdf:li rdf:resource="urn:miriam:obo.eco:ECO%3A0000033"/>
                  <rdf:li rdf:resource="urn:miriam:pubmed:11583838"/>
                </rdf:Bag>
              </ns5:isDescribedBy>
            </rdf:Description>
          </rdf:RDF>
        </annotation>
        <listOfReactants>
          <speciesReference species="s_0284"/>
          <speciesReference species="s_0517"/>
          <speciesReference species="s_1084"/>
          <speciesReference species="s_1439_b"/>
        </listOfReactants>
        <listOfProducts>
          <speciesReference species="s_0296"/>
          <speciesReference species="s_0383"/>
          <speciesReference species="s_0769_b"/>
          <speciesReference species="s_1089"/>
        </listOfProducts>
        <kineticLaw>
          <ns6:math>
            <ns6:ci> dummy_flux </ns6:ci>
          </ns6:math>
          <listOfParameters>
            <parameter id="LOWER_BOUND" units="flux_unit" value="0"/>
            <parameter id="UPPER_BOUND" units="flux_unit" value="INF"/>
            <parameter id="OBJECTIVE_COEFFICIENT" units="dimensionless" value="0"/>
          </listOfParameters>
        </kineticLaw>
      </reaction>
      <reaction id="r_0077" metaid="metaid_r_0077" name="4-hydroxycinnamate formation" sboTerm="SBO:0000176">
        <notes>
          <html:body>
            <html:p>GENE_ASSOCIATION:</html:p>
          </html:body>
        </notes>
        <annotation>
          <rdf:RDF>
            <rdf:Description rdf:about="#metaid_r_0077">
              <ns5:isDescribedBy>
                <rdf:Bag>
                  <rdf:li rdf:resource="urn:miriam:obo.eco:ECO%3A0000034"/>
                  <rdf:li rdf:resource="urn:miriam:pubmed:18846089"/>
                </rdf:Bag>
              </ns5:isDescribedBy>
            </rdf:Description>
          </rdf:RDF>
        </annotation>
        <listOfReactants>
          <speciesReference species="s_0208"/>
        </listOfReactants>
        <listOfProducts>
          <speciesReference species="s_1378"/>
          <speciesReference species="s_1439_b"/>
        </listOfProducts>
        <kineticLaw>
          <ns6:math>
            <ns6:ci> dummy_flux </ns6:ci>
          </ns6:math>
          <listOfParameters>
            <parameter id="LOWER_BOUND" units="flux_unit" value="0"/>
            <parameter id="UPPER_BOUND" units="flux_unit" value="INF"/>
            <parameter id="OBJECTIVE_COEFFICIENT" units="dimensionless" value="0"/>
          </listOfParameters>
        </kineticLaw>
      </reaction>
      <reaction id="r_0078" name="4-methyl-2-oxopentanoate decarboxylase" sboTerm="SBO:0000176">
        <notes>
          <html:body>
            <html:p>GENE_ASSOCIATION: (YALI0C00253g or YALI0D06930g)</html:p>
          </html:body>
        </notes>
        <listOfReactants>
          <speciesReference species="s_0297"/>
          <speciesReference species="s_0764_b"/>
        </listOfReactants>
        <listOfProducts>
          <speciesReference species="s_0240"/>
          <speciesReference species="s_0470"/>
        </listOfProducts>
        <kineticLaw>
          <ns6:math>
            <ns6:ci> dummy_flux </ns6:ci>
          </ns6:math>
          <listOfParameters>
            <parameter id="LOWER_BOUND" units="flux_unit" value="0"/>
            <parameter id="UPPER_BOUND" units="flux_unit" value="INF"/>
            <parameter id="OBJECTIVE_COEFFICIENT" units="dimensionless" value="0"/>
          </listOfParameters>
        </kineticLaw>
      </reaction>
      <reaction id="r_0079" name="4PP-IP5 depyrophosphorylation to IP6" sboTerm="SBO:0000176">
        <notes>
          <html:body>
            <html:p>GENE_ASSOCIATION: (YALI0B13464g or YALI0A04675g)</html:p>
          </html:body>
        </notes>
        <listOfReactants>
          <speciesReference species="s_0285"/>
          <speciesReference species="s_1434_b"/>
        </listOfReactants>
        <listOfProducts>
          <speciesReference species="s_0764_b" stoichiometry="2"/>
          <speciesReference species="s_1026"/>
          <speciesReference species="s_1207"/>
        </listOfProducts>
        <kineticLaw>
          <ns6:math>
            <ns6:ci> dummy_flux </ns6:ci>
          </ns6:math>
          <listOfParameters>
            <parameter id="LOWER_BOUND" units="flux_unit" value="-INF"/>
            <parameter id="UPPER_BOUND" units="flux_unit" value="INF"/>
            <parameter id="OBJECTIVE_COEFFICIENT" units="dimensionless" value="0"/>
          </listOfParameters>
        </kineticLaw>
      </reaction>
      <reaction id="r_0080" name="4PP-IP5 pyrophosphorylation to 4,5-PP2-IP4" sboTerm="SBO:0000176">
        <notes>
          <html:body>
            <html:p>GENE_ASSOCIATION: YALI0F14025g</html:p>
          </html:body>
        </notes>
        <listOfReactants>
          <speciesReference species="s_0285"/>
          <speciesReference species="s_0764_b" stoichiometry="2"/>
          <speciesReference species="s_1207"/>
        </listOfReactants>
        <listOfProducts>
          <speciesReference species="s_0269"/>
          <speciesReference species="s_1434_b"/>
        </listOfProducts>
        <kineticLaw>
          <ns6:math>
            <ns6:ci> dummy_flux </ns6:ci>
          </ns6:math>
          <listOfParameters>
            <parameter id="LOWER_BOUND" units="flux_unit" value="-INF"/>
            <parameter id="UPPER_BOUND" units="flux_unit" value="INF"/>
            <parameter id="OBJECTIVE_COEFFICIENT" units="dimensionless" value="0"/>
          </listOfParameters>
        </kineticLaw>
      </reaction>
      <reaction id="r_0081" name="5'-methylthioadenosine phosphorylase" sboTerm="SBO:0000176">
        <notes>
          <html:body>
            <html:p>GENE_ASSOCIATION: YALI0B13420g</html:p>
          </html:body>
        </notes>
        <listOfReactants>
          <speciesReference species="s_0305"/>
          <speciesReference species="s_1207"/>
        </listOfReactants>
        <listOfProducts>
          <speciesReference species="s_0390"/>
          <speciesReference species="s_1299"/>
        </listOfProducts>
        <kineticLaw>
          <ns6:math>
            <ns6:ci> dummy_flux </ns6:ci>
          </ns6:math>
          <listOfParameters>
            <parameter id="LOWER_BOUND" units="flux_unit" value="0"/>
            <parameter id="UPPER_BOUND" units="flux_unit" value="INF"/>
            <parameter id="OBJECTIVE_COEFFICIENT" units="dimensionless" value="0"/>
          </listOfParameters>
        </kineticLaw>
      </reaction>
      <reaction id="r_0082" metaid="metaid_r_0082" name="5'-nucleotidase (AMP)" sboTerm="SBO:0000176">
        <notes>
          <html:body>
            <html:p>GENE_ASSOCIATION:</html:p>
          </html:body>
        </notes>
        <annotation>
          <rdf:RDF>
            <rdf:Description rdf:about="#metaid_r_0082">
              <ns5:isDescribedBy>
                <rdf:Bag>
                  <rdf:li rdf:resource="urn:miriam:obo.eco:ECO%3A0000034"/>
                  <rdf:li rdf:resource="urn:miriam:pubmed:18846089"/>
                </rdf:Bag>
              </ns5:isDescribedBy>
            </rdf:Description>
          </rdf:RDF>
        </annotation>
        <listOfReactants>
          <speciesReference species="s_0434"/>
          <speciesReference species="s_1434_b"/>
        </listOfReactants>
        <listOfProducts>
          <speciesReference species="s_0393"/>
          <speciesReference species="s_1207"/>
        </listOfProducts>
        <kineticLaw>
          <ns6:math>
            <ns6:ci> dummy_flux </ns6:ci>
          </ns6:math>
          <listOfParameters>
            <parameter id="LOWER_BOUND" units="flux_unit" value="0"/>
            <parameter id="UPPER_BOUND" units="flux_unit" value="INF"/>
            <parameter id="OBJECTIVE_COEFFICIENT" units="dimensionless" value="0"/>
          </listOfParameters>
        </kineticLaw>
      </reaction>
      <reaction id="r_0083" name="5'-nucleotidase (CMP)" sboTerm="SBO:0000176">
        <notes>
          <html:body>
            <html:p>GENE_ASSOCIATION: YALI0F26785g</html:p>
          </html:body>
        </notes>
        <listOfReactants>
          <speciesReference species="s_0511"/>
          <speciesReference species="s_1434_b"/>
        </listOfReactants>
        <listOfProducts>
          <speciesReference species="s_0525"/>
          <speciesReference species="s_1207"/>
        </listOfProducts>
        <kineticLaw>
          <ns6:math>
            <ns6:ci> dummy_flux </ns6:ci>
          </ns6:math>
          <listOfParameters>
            <parameter id="LOWER_BOUND" units="flux_unit" value="0"/>
            <parameter id="UPPER_BOUND" units="flux_unit" value="INF"/>
            <parameter id="OBJECTIVE_COEFFICIENT" units="dimensionless" value="0"/>
          </listOfParameters>
        </kineticLaw>
      </reaction>
      <reaction id="r_0084" metaid="metaid_r_0084" name="5'-nucleotidase (dAMP)" sboTerm="SBO:0000176">
        <notes>
          <html:body>
            <html:p>GENE_ASSOCIATION:</html:p>
          </html:body>
        </notes>
        <annotation>
          <rdf:RDF>
            <rdf:Description rdf:about="#metaid_r_0084">
              <ns5:isDescribedBy>
                <rdf:Bag>
                  <rdf:li rdf:resource="urn:miriam:obo.eco:ECO%3A0000034"/>
                  <rdf:li rdf:resource="urn:miriam:pubmed:18846089"/>
                </rdf:Bag>
              </ns5:isDescribedBy>
            </rdf:Description>
          </rdf:RDF>
        </annotation>
        <listOfReactants>
          <speciesReference species="s_0564"/>
          <speciesReference species="s_1434_b"/>
        </listOfReactants>
        <listOfProducts>
          <speciesReference species="s_0134"/>
          <speciesReference species="s_1207"/>
        </listOfProducts>
        <kineticLaw>
          <ns6:math>
            <ns6:ci> dummy_flux </ns6:ci>
          </ns6:math>
          <listOfParameters>
            <parameter id="LOWER_BOUND" units="flux_unit" value="0"/>
            <parameter id="UPPER_BOUND" units="flux_unit" value="INF"/>
            <parameter id="OBJECTIVE_COEFFICIENT" units="dimensionless" value="0"/>
          </listOfParameters>
        </kineticLaw>
      </reaction>
      <reaction id="r_0085" metaid="metaid_r_0085" name="5'-nucleotidase (dCMP)" sboTerm="SBO:0000176">
        <notes>
          <html:body>
            <html:p>GENE_ASSOCIATION:</html:p>
          </html:body>
        </notes>
        <annotation>
          <rdf:RDF>
            <rdf:Description rdf:about="#metaid_r_0085">
              <ns5:isDescribedBy>
                <rdf:Bag>
                  <rdf:li rdf:resource="urn:miriam:obo.eco:ECO%3A0000034"/>
                  <rdf:li rdf:resource="urn:miriam:pubmed:18846089"/>
                </rdf:Bag>
              </ns5:isDescribedBy>
            </rdf:Description>
          </rdf:RDF>
        </annotation>
        <listOfReactants>
          <speciesReference species="s_0569"/>
          <speciesReference species="s_1434_b"/>
        </listOfReactants>
        <listOfProducts>
          <speciesReference species="s_0136"/>
          <speciesReference species="s_1207"/>
        </listOfProducts>
        <kineticLaw>
          <ns6:math>
            <ns6:ci> dummy_flux </ns6:ci>
          </ns6:math>
          <listOfParameters>
            <parameter id="LOWER_BOUND" units="flux_unit" value="0"/>
            <parameter id="UPPER_BOUND" units="flux_unit" value="INF"/>
            <parameter id="OBJECTIVE_COEFFICIENT" units="dimensionless" value="0"/>
          </listOfParameters>
        </kineticLaw>
      </reaction>
      <reaction id="r_0086" metaid="metaid_r_0086" name="5'-nucleotidase (dGMP)" sboTerm="SBO:0000176">
        <notes>
          <html:body>
            <html:p>GENE_ASSOCIATION:</html:p>
          </html:body>
        </notes>
        <annotation>
          <rdf:RDF>
            <rdf:Description rdf:about="#metaid_r_0086">
              <ns5:isDescribedBy>
                <rdf:Bag>
                  <rdf:li rdf:resource="urn:miriam:obo.eco:ECO%3A0000034"/>
                  <rdf:li rdf:resource="urn:miriam:pubmed:18846089"/>
                </rdf:Bag>
              </ns5:isDescribedBy>
            </rdf:Description>
          </rdf:RDF>
        </annotation>
        <listOfReactants>
          <speciesReference species="s_0593"/>
          <speciesReference species="s_1434_b"/>
        </listOfReactants>
        <listOfProducts>
          <speciesReference species="s_0138"/>
          <speciesReference species="s_1207"/>
        </listOfProducts>
        <kineticLaw>
          <ns6:math>
            <ns6:ci> dummy_flux </ns6:ci>
          </ns6:math>
          <listOfParameters>
            <parameter id="LOWER_BOUND" units="flux_unit" value="0"/>
            <parameter id="UPPER_BOUND" units="flux_unit" value="INF"/>
            <parameter id="OBJECTIVE_COEFFICIENT" units="dimensionless" value="0"/>
          </listOfParameters>
        </kineticLaw>
      </reaction>
      <reaction id="r_0087" metaid="metaid_r_0087" name="5'-nucleotidase (dTMP)" sboTerm="SBO:0000176">
        <notes>
          <html:body>
            <html:p>GENE_ASSOCIATION:</html:p>
          </html:body>
        </notes>
        <annotation>
          <rdf:RDF>
            <rdf:Description rdf:about="#metaid_r_0087">
              <ns5:isDescribedBy>
                <rdf:Bag>
                  <rdf:li rdf:resource="urn:miriam:obo.eco:ECO%3A0000034"/>
                  <rdf:li rdf:resource="urn:miriam:pubmed:18846089"/>
                </rdf:Bag>
              </ns5:isDescribedBy>
            </rdf:Description>
          </rdf:RDF>
        </annotation>
        <listOfReactants>
          <speciesReference species="s_0619"/>
          <speciesReference species="s_1434_b"/>
        </listOfReactants>
        <listOfProducts>
          <speciesReference species="s_1207"/>
          <speciesReference species="s_1373"/>
        </listOfProducts>
        <kineticLaw>
          <ns6:math>
            <ns6:ci> dummy_flux </ns6:ci>
          </ns6:math>
          <listOfParameters>
            <parameter id="LOWER_BOUND" units="flux_unit" value="0"/>
            <parameter id="UPPER_BOUND" units="flux_unit" value="INF"/>
            <parameter id="OBJECTIVE_COEFFICIENT" units="dimensionless" value="0"/>
          </listOfParameters>
        </kineticLaw>
      </reaction>
      <reaction id="r_0088" metaid="metaid_r_0088" name="5'-nucleotidase (dUMP)" sboTerm="SBO:0000176">
        <notes>
          <html:body>
            <html:p>GENE_ASSOCIATION:</html:p>
          </html:body>
        </notes>
        <annotation>
          <rdf:RDF>
            <rdf:Description rdf:about="#metaid_r_0088">
              <ns5:isDescribedBy>
                <rdf:Bag>
                  <rdf:li rdf:resource="urn:miriam:obo.eco:ECO%3A0000034"/>
                  <rdf:li rdf:resource="urn:miriam:pubmed:18846089"/>
                </rdf:Bag>
              </ns5:isDescribedBy>
            </rdf:Description>
          </rdf:RDF>
        </annotation>
        <listOfReactants>
          <speciesReference species="s_0624"/>
          <speciesReference species="s_1434_b"/>
        </listOfReactants>
        <listOfProducts>
          <speciesReference species="s_0142"/>
          <speciesReference species="s_1207"/>
        </listOfProducts>
        <kineticLaw>
          <ns6:math>
            <ns6:ci> dummy_flux </ns6:ci>
          </ns6:math>
          <listOfParameters>
            <parameter id="LOWER_BOUND" units="flux_unit" value="0"/>
            <parameter id="UPPER_BOUND" units="flux_unit" value="INF"/>
            <parameter id="OBJECTIVE_COEFFICIENT" units="dimensionless" value="0"/>
          </listOfParameters>
        </kineticLaw>
      </reaction>
      <reaction id="r_0089" metaid="metaid_r_0089" name="5'-nucleotidase (GMP)" sboTerm="SBO:0000176">
        <notes>
          <html:body>
            <html:p>GENE_ASSOCIATION:</html:p>
          </html:body>
        </notes>
        <annotation>
          <rdf:RDF>
            <rdf:Description rdf:about="#metaid_r_0089">
              <ns5:isDescribedBy>
                <rdf:Bag>
                  <rdf:li rdf:resource="urn:miriam:obo.eco:ECO%3A0000034"/>
                  <rdf:li rdf:resource="urn:miriam:pubmed:18846089"/>
                </rdf:Bag>
              </ns5:isDescribedBy>
            </rdf:Description>
          </rdf:RDF>
        </annotation>
        <listOfReactants>
          <speciesReference species="s_0752"/>
          <speciesReference species="s_1434_b"/>
        </listOfReactants>
        <listOfProducts>
          <speciesReference species="s_0760"/>
          <speciesReference species="s_1207"/>
        </listOfProducts>
        <kineticLaw>
          <ns6:math>
            <ns6:ci> dummy_flux </ns6:ci>
          </ns6:math>
          <listOfParameters>
            <parameter id="LOWER_BOUND" units="flux_unit" value="0"/>
            <parameter id="UPPER_BOUND" units="flux_unit" value="INF"/>
            <parameter id="OBJECTIVE_COEFFICIENT" units="dimensionless" value="0"/>
          </listOfParameters>
        </kineticLaw>
      </reaction>
      <reaction id="r_0090" name="5'-nucleotidase (IMP)" sboTerm="SBO:0000176">
        <notes>
          <html:body>
            <html:p>GENE_ASSOCIATION: YALI0E11913g</html:p>
          </html:body>
        </notes>
        <listOfReactants>
          <speciesReference species="s_0816"/>
          <speciesReference species="s_1434_b"/>
        </listOfReactants>
        <listOfProducts>
          <speciesReference species="s_0822"/>
          <speciesReference species="s_1207"/>
        </listOfProducts>
        <kineticLaw>
          <ns6:math>
            <ns6:ci> dummy_flux </ns6:ci>
          </ns6:math>
          <listOfParameters>
            <parameter id="LOWER_BOUND" units="flux_unit" value="0"/>
            <parameter id="UPPER_BOUND" units="flux_unit" value="INF"/>
            <parameter id="OBJECTIVE_COEFFICIENT" units="dimensionless" value="0"/>
          </listOfParameters>
        </kineticLaw>
      </reaction>
      <reaction id="r_0091" name="5'-nucleotidase (UMP)" sboTerm="SBO:0000176">
        <notes>
          <html:body>
            <html:p>GENE_ASSOCIATION: YALI0F26785g</html:p>
          </html:body>
        </notes>
        <listOfReactants>
          <speciesReference species="s_1417"/>
          <speciesReference species="s_1434_b"/>
        </listOfReactants>
        <listOfProducts>
          <speciesReference species="s_1207"/>
          <speciesReference species="s_1427"/>
        </listOfProducts>
        <kineticLaw>
          <ns6:math>
            <ns6:ci> dummy_flux </ns6:ci>
          </ns6:math>
          <listOfParameters>
            <parameter id="LOWER_BOUND" units="flux_unit" value="0"/>
            <parameter id="UPPER_BOUND" units="flux_unit" value="INF"/>
            <parameter id="OBJECTIVE_COEFFICIENT" units="dimensionless" value="0"/>
          </listOfParameters>
        </kineticLaw>
      </reaction>
      <reaction id="r_0092" metaid="metaid_r_0092" name="5'-nucleotidase (XMP)" sboTerm="SBO:0000176">
        <notes>
          <html:body>
            <html:p>GENE_ASSOCIATION:</html:p>
          </html:body>
        </notes>
        <annotation>
          <rdf:RDF>
            <rdf:Description rdf:about="#metaid_r_0092">
              <ns5:isDescribedBy>
                <rdf:Bag>
                  <rdf:li rdf:resource="urn:miriam:obo.eco:ECO%3A0000034"/>
                  <rdf:li rdf:resource="urn:miriam:pubmed:18846089"/>
                </rdf:Bag>
              </ns5:isDescribedBy>
            </rdf:Description>
          </rdf:RDF>
        </annotation>
        <listOfReactants>
          <speciesReference species="s_0306"/>
          <speciesReference species="s_1434_b"/>
        </listOfReactants>
        <listOfProducts>
          <speciesReference species="s_1207"/>
          <speciesReference species="s_1443"/>
        </listOfProducts>
        <kineticLaw>
          <ns6:math>
            <ns6:ci> dummy_flux </ns6:ci>
          </ns6:math>
          <listOfParameters>
            <parameter id="LOWER_BOUND" units="flux_unit" value="0"/>
            <parameter id="UPPER_BOUND" units="flux_unit" value="INF"/>
            <parameter id="OBJECTIVE_COEFFICIENT" units="dimensionless" value="0"/>
          </listOfParameters>
        </kineticLaw>
      </reaction>
      <reaction id="r_0093" name="5,10-methylenetetrahydrofolatereductase (NADPH)" sboTerm="SBO:0000176">
        <notes>
          <html:body>
            <html:p>GENE_ASSOCIATION: YALI0B00572g</html:p>
          </html:body>
        </notes>
        <listOfReactants>
          <speciesReference species="s_0307"/>
          <speciesReference species="s_0764_b" stoichiometry="2"/>
          <speciesReference species="s_1096"/>
        </listOfReactants>
        <listOfProducts>
          <speciesReference species="s_0328"/>
          <speciesReference species="s_1091"/>
        </listOfProducts>
        <kineticLaw>
          <ns6:math>
            <ns6:ci> dummy_flux </ns6:ci>
          </ns6:math>
          <listOfParameters>
            <parameter id="LOWER_BOUND" units="flux_unit" value="0"/>
            <parameter id="UPPER_BOUND" units="flux_unit" value="INF"/>
            <parameter id="OBJECTIVE_COEFFICIENT" units="dimensionless" value="0"/>
          </listOfParameters>
        </kineticLaw>
      </reaction>
      <reaction id="r_0094" name="5-aminolevulinate synthase" sboTerm="SBO:0000176">
        <notes>
          <html:body>
            <html:p>GENE_ASSOCIATION: YALI0C06083g</html:p>
          </html:body>
        </notes>
        <listOfReactants>
          <speciesReference species="s_0742"/>
          <speciesReference species="s_0769_b"/>
          <speciesReference species="s_1344"/>
        </listOfReactants>
        <listOfProducts>
          <speciesReference species="s_0323"/>
          <speciesReference species="s_0474"/>
          <speciesReference species="s_0517"/>
        </listOfProducts>
        <kineticLaw>
          <ns6:math>
            <ns6:ci> dummy_flux </ns6:ci>
          </ns6:math>
          <listOfParameters>
            <parameter id="LOWER_BOUND" units="flux_unit" value="0"/>
            <parameter id="UPPER_BOUND" units="flux_unit" value="INF"/>
            <parameter id="OBJECTIVE_COEFFICIENT" units="dimensionless" value="0"/>
          </listOfParameters>
        </kineticLaw>
      </reaction>
      <reaction id="r_0095" name="5-diphosphoinositol-1,2,3,4,6-pentakisphosphate diphosphohydrolase" sboTerm="SBO:0000176">
        <notes>
          <html:body>
            <html:p>GENE_ASSOCIATION: YALI0A04675g</html:p>
          </html:body>
        </notes>
        <listOfReactants>
          <speciesReference species="s_0324"/>
          <speciesReference species="s_1434_b"/>
        </listOfReactants>
        <listOfProducts>
          <speciesReference species="s_0764_b" stoichiometry="2"/>
          <speciesReference species="s_1026"/>
          <speciesReference species="s_1207"/>
        </listOfProducts>
        <kineticLaw>
          <ns6:math>
            <ns6:ci> dummy_flux </ns6:ci>
          </ns6:math>
          <listOfParameters>
            <parameter id="LOWER_BOUND" units="flux_unit" value="0"/>
            <parameter id="UPPER_BOUND" units="flux_unit" value="INF"/>
            <parameter id="OBJECTIVE_COEFFICIENT" units="dimensionless" value="0"/>
          </listOfParameters>
        </kineticLaw>
      </reaction>
      <reaction id="r_0096" name="5-diphosphoinositol-1,2,3,4,6-pentakisphosphate synthase" sboTerm="SBO:0000176">
        <notes>
          <html:body>
            <html:p>GENE_ASSOCIATION: YALI0F14025g</html:p>
          </html:body>
        </notes>
        <listOfReactants>
          <speciesReference species="s_0446"/>
          <speciesReference species="s_0764_b"/>
          <speciesReference species="s_1026"/>
        </listOfReactants>
        <listOfProducts>
          <speciesReference species="s_0324"/>
          <speciesReference species="s_0400"/>
        </listOfProducts>
        <kineticLaw>
          <ns6:math>
            <ns6:ci> dummy_flux </ns6:ci>
          </ns6:math>
          <listOfParameters>
            <parameter id="LOWER_BOUND" units="flux_unit" value="0"/>
            <parameter id="UPPER_BOUND" units="flux_unit" value="INF"/>
            <parameter id="OBJECTIVE_COEFFICIENT" units="dimensionless" value="0"/>
          </listOfParameters>
        </kineticLaw>
      </reaction>
      <reaction id="r_0097" name="5-formethyltetrahydrofolate cyclo-ligase" sboTerm="SBO:0000176">
        <notes>
          <html:body>
            <html:p>GENE_ASSOCIATION: YALI0D01309g</html:p>
          </html:body>
        </notes>
        <listOfReactants>
          <speciesReference species="s_0326"/>
          <speciesReference species="s_0446"/>
        </listOfReactants>
        <listOfProducts>
          <speciesReference species="s_0015"/>
          <speciesReference species="s_0400"/>
          <speciesReference species="s_1207"/>
        </listOfProducts>
        <kineticLaw>
          <ns6:math>
            <ns6:ci> dummy_flux </ns6:ci>
          </ns6:math>
          <listOfParameters>
            <parameter id="LOWER_BOUND" units="flux_unit" value="0"/>
            <parameter id="UPPER_BOUND" units="flux_unit" value="INF"/>
            <parameter id="OBJECTIVE_COEFFICIENT" units="dimensionless" value="0"/>
          </listOfParameters>
        </kineticLaw>
      </reaction>
      <reaction id="r_0098" metaid="metaid_r_0098" name="5-formethyltetrahydrofolate cyclo-ligase" sboTerm="SBO:0000176">
        <notes>
          <html:body>
            <html:p>GENE_ASSOCIATION:</html:p>
          </html:body>
        </notes>
        <annotation>
          <rdf:RDF>
            <rdf:Description rdf:about="#metaid_r_0098">
              <ns5:isDescribedBy>
                <rdf:Bag>
                  <rdf:li rdf:resource="urn:miriam:obo.eco:ECO%3A0000034"/>
                  <rdf:li rdf:resource="urn:miriam:pubmed:18846089"/>
                </rdf:Bag>
              </ns5:isDescribedBy>
            </rdf:Description>
          </rdf:RDF>
        </annotation>
        <listOfReactants>
          <speciesReference species="s_0327"/>
          <speciesReference species="s_0449"/>
        </listOfReactants>
        <listOfProducts>
          <speciesReference species="s_0016"/>
          <speciesReference species="s_0403"/>
          <speciesReference species="s_1211"/>
        </listOfProducts>
        <kineticLaw>
          <ns6:math>
            <ns6:ci> dummy_flux </ns6:ci>
          </ns6:math>
          <listOfParameters>
            <parameter id="LOWER_BOUND" units="flux_unit" value="0"/>
            <parameter id="UPPER_BOUND" units="flux_unit" value="INF"/>
            <parameter id="OBJECTIVE_COEFFICIENT" units="dimensionless" value="0"/>
          </listOfParameters>
        </kineticLaw>
      </reaction>
      <reaction id="r_0099" metaid="metaid_r_0099" name="5-formyltetrahydrofolate:10-formyltetrahydrofolate isomerase" sboTerm="SBO:0000176">
        <notes>
          <html:body>
            <html:p>GENE_ASSOCIATION:</html:p>
          </html:body>
        </notes>
        <annotation>
          <rdf:RDF>
            <rdf:Description rdf:about="#metaid_r_0099">
              <ns5:isDescribedBy>
                <rdf:Bag>
                  <rdf:li rdf:resource="urn:miriam:obo.eco:ECO%3A0000034"/>
                  <rdf:li rdf:resource="urn:miriam:pubmed:18846089"/>
                </rdf:Bag>
              </ns5:isDescribedBy>
            </rdf:Description>
          </rdf:RDF>
        </annotation>
        <listOfReactants>
          <speciesReference species="s_0326"/>
          <speciesReference species="s_0446"/>
          <speciesReference species="s_1434_b"/>
        </listOfReactants>
        <listOfProducts>
          <speciesReference species="s_0122"/>
          <speciesReference species="s_0400"/>
          <speciesReference species="s_0764_b"/>
          <speciesReference species="s_1207"/>
        </listOfProducts>
        <kineticLaw>
          <ns6:math>
            <ns6:ci> dummy_flux </ns6:ci>
          </ns6:math>
          <listOfParameters>
            <parameter id="LOWER_BOUND" units="flux_unit" value="0"/>
            <parameter id="UPPER_BOUND" units="flux_unit" value="INF"/>
            <parameter id="OBJECTIVE_COEFFICIENT" units="dimensionless" value="0"/>
          </listOfParameters>
        </kineticLaw>
      </reaction>
      <reaction id="r_0100" name="5-methyltetrahydropteroyltriglutamate-homocysteine S-methyltransferase" sboTerm="SBO:0000176">
        <notes>
          <html:body>
            <html:p>GENE_ASSOCIATION: YALI0E12683g</html:p>
          </html:body>
        </notes>
        <listOfReactants>
          <speciesReference species="s_0329"/>
          <speciesReference species="s_0917"/>
        </listOfReactants>
        <listOfProducts>
          <speciesReference species="s_0933"/>
          <speciesReference species="s_1362"/>
        </listOfProducts>
        <kineticLaw>
          <ns6:math>
            <ns6:ci> dummy_flux </ns6:ci>
          </ns6:math>
          <listOfParameters>
            <parameter id="LOWER_BOUND" units="flux_unit" value="0"/>
            <parameter id="UPPER_BOUND" units="flux_unit" value="INF"/>
            <parameter id="OBJECTIVE_COEFFICIENT" units="dimensionless" value="0"/>
          </listOfParameters>
        </kineticLaw>
      </reaction>
      <reaction id="r_0101" metaid="metaid_r_0101" name="5-methylthio-5-deoxy-D-ribulose 1-phosphate dehydratase" sboTerm="SBO:0000176">
        <notes>
          <html:body>
            <html:p>GENE_ASSOCIATION:</html:p>
          </html:body>
        </notes>
        <annotation>
          <rdf:RDF>
            <rdf:Description rdf:about="#metaid_r_0101">
              <ns5:isDescribedBy>
                <rdf:Bag>
                  <rdf:li rdf:resource="urn:miriam:obo.eco:ECO%3A0000033"/>
                  <rdf:li rdf:resource="urn:miriam:pubmed:14506228"/>
                </rdf:Bag>
              </ns5:isDescribedBy>
            </rdf:Description>
          </rdf:RDF>
        </annotation>
        <listOfReactants>
          <speciesReference species="s_1300"/>
        </listOfReactants>
        <listOfProducts>
          <speciesReference species="s_0314"/>
          <speciesReference species="s_1434_b"/>
        </listOfProducts>
        <kineticLaw>
          <ns6:math>
            <ns6:ci> dummy_flux </ns6:ci>
          </ns6:math>
          <listOfParameters>
            <parameter id="LOWER_BOUND" units="flux_unit" value="0"/>
            <parameter id="UPPER_BOUND" units="flux_unit" value="INF"/>
            <parameter id="OBJECTIVE_COEFFICIENT" units="dimensionless" value="0"/>
          </listOfParameters>
        </kineticLaw>
      </reaction>
      <reaction id="r_0102" metaid="metaid_r_0102" name="5-methylthioribose-1-phosphate isomerase" sboTerm="SBO:0000176">
        <notes>
          <html:body>
            <html:p>GENE_ASSOCIATION:</html:p>
          </html:body>
        </notes>
        <annotation>
          <rdf:RDF>
            <rdf:Description rdf:about="#metaid_r_0102">
              <ns5:isDescribedBy>
                <rdf:Bag>
                  <rdf:li rdf:resource="urn:miriam:obo.eco:ECO%3A0000033"/>
                  <rdf:li rdf:resource="urn:miriam:pubmed:14506228"/>
                </rdf:Bag>
              </ns5:isDescribedBy>
            </rdf:Description>
          </rdf:RDF>
        </annotation>
        <listOfReactants>
          <speciesReference species="s_1299"/>
        </listOfReactants>
        <listOfProducts>
          <speciesReference species="s_1300"/>
        </listOfProducts>
        <kineticLaw>
          <ns6:math>
            <ns6:ci> dummy_flux </ns6:ci>
          </ns6:math>
          <listOfParameters>
            <parameter id="LOWER_BOUND" units="flux_unit" value="-INF"/>
            <parameter id="UPPER_BOUND" units="flux_unit" value="INF"/>
            <parameter id="OBJECTIVE_COEFFICIENT" units="dimensionless" value="0"/>
          </listOfParameters>
        </kineticLaw>
      </reaction>
      <reaction id="r_0103" name="5PP-IP5 pyrophosphorylation to 4,5-PP2-IP4" sboTerm="SBO:0000176">
        <notes>
          <html:body>
            <html:p>GENE_ASSOCIATION: YALI0B13464g</html:p>
          </html:body>
        </notes>
        <listOfReactants>
          <speciesReference species="s_0324"/>
          <speciesReference species="s_0764_b" stoichiometry="2"/>
          <speciesReference species="s_1207"/>
        </listOfReactants>
        <listOfProducts>
          <speciesReference species="s_0269"/>
          <speciesReference species="s_1434_b"/>
        </listOfProducts>
        <kineticLaw>
          <ns6:math>
            <ns6:ci> dummy_flux </ns6:ci>
          </ns6:math>
          <listOfParameters>
            <parameter id="LOWER_BOUND" units="flux_unit" value="-INF"/>
            <parameter id="UPPER_BOUND" units="flux_unit" value="INF"/>
            <parameter id="OBJECTIVE_COEFFICIENT" units="dimensionless" value="0"/>
          </listOfParameters>
        </kineticLaw>
      </reaction>
      <reaction id="r_0104" name="5PP-IP5 pyrophosphorylation to 5,6-PP2-IP4" sboTerm="SBO:0000176">
        <notes>
          <html:body>
            <html:p>GENE_ASSOCIATION: YALI0B13464g</html:p>
          </html:body>
        </notes>
        <listOfReactants>
          <speciesReference species="s_0324"/>
          <speciesReference species="s_0764_b" stoichiometry="2"/>
          <speciesReference species="s_1207"/>
        </listOfReactants>
        <listOfProducts>
          <speciesReference species="s_0312"/>
          <speciesReference species="s_1434_b"/>
        </listOfProducts>
        <kineticLaw>
          <ns6:math>
            <ns6:ci> dummy_flux </ns6:ci>
          </ns6:math>
          <listOfParameters>
            <parameter id="LOWER_BOUND" units="flux_unit" value="-INF"/>
            <parameter id="UPPER_BOUND" units="flux_unit" value="INF"/>
            <parameter id="OBJECTIVE_COEFFICIENT" units="dimensionless" value="0"/>
          </listOfParameters>
        </kineticLaw>
      </reaction>
      <reaction id="r_0105" name="6-phosphofructo-2-kinase" sboTerm="SBO:0000176">
        <notes>
          <html:body>
            <html:p>GENE_ASSOCIATION: (YALI0F27885g or YALI0D21010g)</html:p>
          </html:body>
        </notes>
        <listOfReactants>
          <speciesReference species="s_0446"/>
          <speciesReference species="s_0539"/>
        </listOfReactants>
        <listOfProducts>
          <speciesReference species="s_0400"/>
          <speciesReference species="s_0454"/>
          <speciesReference species="s_0764_b"/>
        </listOfProducts>
        <kineticLaw>
          <ns6:math>
            <ns6:ci> dummy_flux </ns6:ci>
          </ns6:math>
          <listOfParameters>
            <parameter id="LOWER_BOUND" units="flux_unit" value="0"/>
            <parameter id="UPPER_BOUND" units="flux_unit" value="INF"/>
            <parameter id="OBJECTIVE_COEFFICIENT" units="dimensionless" value="0"/>
          </listOfParameters>
        </kineticLaw>
      </reaction>
      <reaction id="r_0106" name="6-phosphogluconolactonase" sboTerm="SBO:0000176">
        <notes>
          <html:body>
            <html:p>GENE_ASSOCIATION: YALI0E11671g</html:p>
          </html:body>
        </notes>
        <listOfReactants>
          <speciesReference species="s_0342"/>
          <speciesReference species="s_1434_b"/>
        </listOfReactants>
        <listOfProducts>
          <speciesReference species="s_0347"/>
          <speciesReference species="s_0764_b"/>
        </listOfProducts>
        <kineticLaw>
          <ns6:math>
            <ns6:ci> dummy_flux </ns6:ci>
          </ns6:math>
          <listOfParameters>
            <parameter id="LOWER_BOUND" units="flux_unit" value="0"/>
            <parameter id="UPPER_BOUND" units="flux_unit" value="INF"/>
            <parameter id="OBJECTIVE_COEFFICIENT" units="dimensionless" value="0"/>
          </listOfParameters>
        </kineticLaw>
      </reaction>
      <reaction id="r_0107" name="6PP-IP5 depyrophosphorylation to IP6" sboTerm="SBO:0000176">
        <notes>
          <html:body>
            <html:p>GENE_ASSOCIATION: (YALI0B13464g or YALI0A04675g)</html:p>
          </html:body>
        </notes>
        <listOfReactants>
          <speciesReference species="s_0340"/>
          <speciesReference species="s_1434_b"/>
        </listOfReactants>
        <listOfProducts>
          <speciesReference species="s_0764_b" stoichiometry="2"/>
          <speciesReference species="s_1026"/>
          <speciesReference species="s_1207"/>
        </listOfProducts>
        <kineticLaw>
          <ns6:math>
            <ns6:ci> dummy_flux </ns6:ci>
          </ns6:math>
          <listOfParameters>
            <parameter id="LOWER_BOUND" units="flux_unit" value="-INF"/>
            <parameter id="UPPER_BOUND" units="flux_unit" value="INF"/>
            <parameter id="OBJECTIVE_COEFFICIENT" units="dimensionless" value="0"/>
          </listOfParameters>
        </kineticLaw>
      </reaction>
      <reaction id="r_0108" name="6PP-IP5 pyrophosphorylation to 5,6-PP2-IP4" sboTerm="SBO:0000176">
        <notes>
          <html:body>
            <html:p>GENE_ASSOCIATION: YALI0F14025g</html:p>
          </html:body>
        </notes>
        <listOfReactants>
          <speciesReference species="s_0340"/>
          <speciesReference species="s_0764_b" stoichiometry="2"/>
          <speciesReference species="s_1207"/>
        </listOfReactants>
        <listOfProducts>
          <speciesReference species="s_0312"/>
          <speciesReference species="s_1434_b"/>
        </listOfProducts>
        <kineticLaw>
          <ns6:math>
            <ns6:ci> dummy_flux </ns6:ci>
          </ns6:math>
          <listOfParameters>
            <parameter id="LOWER_BOUND" units="flux_unit" value="-INF"/>
            <parameter id="UPPER_BOUND" units="flux_unit" value="INF"/>
            <parameter id="OBJECTIVE_COEFFICIENT" units="dimensionless" value="0"/>
          </listOfParameters>
        </kineticLaw>
      </reaction>
      <reaction id="r_0109" metaid="metaid_r_0109" name="8-amino-7-oxononanoate synthase" sboTerm="SBO:0000176">
        <notes>
          <html:body>
            <html:p>GENE_ASSOCIATION:</html:p>
          </html:body>
        </notes>
        <annotation>
          <rdf:RDF>
            <rdf:Description rdf:about="#metaid_r_0109">
              <ns5:isDescribedBy>
                <rdf:Bag>
                  <rdf:li rdf:resource="urn:miriam:obo.eco:ECO%3A0000033"/>
                  <rdf:li rdf:resource="urn:miriam:pubmed:16269718"/>
                </rdf:Bag>
              </ns5:isDescribedBy>
            </rdf:Description>
          </rdf:RDF>
        </annotation>
        <listOfReactants>
          <speciesReference species="s_0863"/>
          <speciesReference species="s_1249"/>
        </listOfReactants>
        <listOfProducts>
          <speciesReference species="s_0359"/>
          <speciesReference species="s_0470"/>
          <speciesReference species="s_0514"/>
          <speciesReference species="s_0764_b" stoichiometry="4"/>
        </listOfProducts>
        <kineticLaw>
          <ns6:math>
            <ns6:ci> dummy_flux </ns6:ci>
          </ns6:math>
          <listOfParameters>
            <parameter id="LOWER_BOUND" units="flux_unit" value="-INF"/>
            <parameter id="UPPER_BOUND" units="flux_unit" value="INF"/>
            <parameter id="OBJECTIVE_COEFFICIENT" units="dimensionless" value="0"/>
          </listOfParameters>
        </kineticLaw>
      </reaction>
      <reaction id="r_0110" name="acetaldehyde condensation" sboTerm="SBO:0000176">
        <notes>
          <html:body>
            <html:p>GENE_ASSOCIATION: YALI0D10131g</html:p>
          </html:body>
        </notes>
        <listOfReactants>
          <speciesReference species="s_0366" stoichiometry="2"/>
        </listOfReactants>
        <listOfProducts>
          <speciesReference species="s_0023"/>
        </listOfProducts>
        <kineticLaw>
          <ns6:math>
            <ns6:ci> dummy_flux </ns6:ci>
          </ns6:math>
          <listOfParameters>
            <parameter id="LOWER_BOUND" units="flux_unit" value="0"/>
            <parameter id="UPPER_BOUND" units="flux_unit" value="INF"/>
            <parameter id="OBJECTIVE_COEFFICIENT" units="dimensionless" value="0"/>
          </listOfParameters>
        </kineticLaw>
      </reaction>
      <reaction id="r_0111" name="acetohydroxy acid isomeroreductase" sboTerm="SBO:0000176">
        <notes>
          <html:body>
            <html:p>GENE_ASSOCIATION: YALI0D03135g</html:p>
          </html:body>
        </notes>
        <listOfReactants>
          <speciesReference species="s_0150"/>
          <speciesReference species="s_0769_b"/>
          <speciesReference species="s_1098"/>
        </listOfReactants>
        <listOfProducts>
          <speciesReference species="s_0018"/>
          <speciesReference species="s_1094"/>
        </listOfProducts>
        <kineticLaw>
          <ns6:math>
            <ns6:ci> dummy_flux </ns6:ci>
          </ns6:math>
          <listOfParameters>
            <parameter id="LOWER_BOUND" units="flux_unit" value="0"/>
            <parameter id="UPPER_BOUND" units="flux_unit" value="INF"/>
            <parameter id="OBJECTIVE_COEFFICIENT" units="dimensionless" value="0"/>
          </listOfParameters>
        </kineticLaw>
      </reaction>
      <reaction id="r_0112" name="acetolactate synthase" sboTerm="SBO:0000176">
        <notes>
          <html:body>
            <html:p>GENE_ASSOCIATION: (YALI0C09636g and (YALI0C00253g or YALI0D06930g))</html:p>
          </html:body>
        </notes>
        <listOfReactants>
          <speciesReference species="s_0769_b"/>
          <speciesReference species="s_1279" stoichiometry="2"/>
        </listOfReactants>
        <listOfProducts>
          <speciesReference species="s_0150"/>
          <speciesReference species="s_0474"/>
        </listOfProducts>
        <kineticLaw>
          <ns6:math>
            <ns6:ci> dummy_flux </ns6:ci>
          </ns6:math>
          <listOfParameters>
            <parameter id="LOWER_BOUND" units="flux_unit" value="0"/>
            <parameter id="UPPER_BOUND" units="flux_unit" value="INF"/>
            <parameter id="OBJECTIVE_COEFFICIENT" units="dimensionless" value="0"/>
          </listOfParameters>
        </kineticLaw>
      </reaction>
      <reaction id="r_0113" name="acetyl-CoA ACP transacylase" sboTerm="SBO:0000176">
        <notes>
          <html:body>
            <html:p>GENE_ASSOCIATION: (YALI0B15059g and YALI0B19382g)</html:p>
          </html:body>
        </notes>
        <listOfReactants>
          <speciesReference species="s_0380"/>
          <speciesReference species="s_1495_b"/>
        </listOfReactants>
        <listOfProducts>
          <speciesReference species="s_0378"/>
          <speciesReference species="s_0514"/>
        </listOfProducts>
        <kineticLaw>
          <ns6:math>
            <ns6:ci> dummy_flux </ns6:ci>
          </ns6:math>
          <listOfParameters>
            <parameter id="LOWER_BOUND" units="flux_unit" value="-INF"/>
            <parameter id="UPPER_BOUND" units="flux_unit" value="INF"/>
            <parameter id="OBJECTIVE_COEFFICIENT" units="dimensionless" value="0"/>
          </listOfParameters>
        </kineticLaw>
      </reaction>
      <reaction id="r_0114" name="acetyl-CoA ACP transacylase" sboTerm="SBO:0000176">
        <notes>
          <html:body>
            <html:p>GENE_ASSOCIATION: (YALI0F30679g and YALI0A19096g and YALI0C19624g and (YALI0D14850g or YALI0D24629g) and YALI0F29975g and YALI0E18590g)</html:p>
          </html:body>
        </notes>
        <listOfReactants>
          <speciesReference species="s_0383"/>
          <speciesReference species="s_1496_b"/>
        </listOfReactants>
        <listOfProducts>
          <speciesReference species="s_0379"/>
          <speciesReference species="s_0517"/>
        </listOfProducts>
        <kineticLaw>
          <ns6:math>
            <ns6:ci> dummy_flux </ns6:ci>
          </ns6:math>
          <listOfParameters>
            <parameter id="LOWER_BOUND" units="flux_unit" value="-INF"/>
            <parameter id="UPPER_BOUND" units="flux_unit" value="INF"/>
            <parameter id="OBJECTIVE_COEFFICIENT" units="dimensionless" value="0"/>
          </listOfParameters>
        </kineticLaw>
      </reaction>
      <reaction id="r_0115" name="acetyl-CoA acyltransferase (hexadecanoyl-CoA)" sboTerm="SBO:0000176">
        <notes>
          <html:body>
            <html:p>GENE_ASSOCIATION: YALI0E18568g</html:p>
          </html:body>
        </notes>
        <listOfReactants>
          <speciesReference species="s_0256"/>
          <speciesReference species="s_0519"/>
        </listOfReactants>
        <listOfProducts>
          <speciesReference species="s_0385"/>
          <speciesReference species="s_1190"/>
        </listOfProducts>
        <kineticLaw>
          <ns6:math>
            <ns6:ci> dummy_flux </ns6:ci>
          </ns6:math>
          <listOfParameters>
            <parameter id="LOWER_BOUND" units="flux_unit" value="0"/>
            <parameter id="UPPER_BOUND" units="flux_unit" value="INF"/>
            <parameter id="OBJECTIVE_COEFFICIENT" units="dimensionless" value="0"/>
          </listOfParameters>
        </kineticLaw>
      </reaction>
      <reaction id="r_0116" name="acetyl-CoA acyltransferase (tetracosanoyl-CoA)" sboTerm="SBO:0000176">
        <notes>
          <html:body>
            <html:p>GENE_ASSOCIATION: YALI0E18568g</html:p>
          </html:body>
        </notes>
        <listOfReactants>
          <speciesReference species="s_0249"/>
          <speciesReference species="s_0519"/>
        </listOfReactants>
        <listOfProducts>
          <speciesReference species="s_0385"/>
          <speciesReference species="s_1358"/>
        </listOfProducts>
        <kineticLaw>
          <ns6:math>
            <ns6:ci> dummy_flux </ns6:ci>
          </ns6:math>
          <listOfParameters>
            <parameter id="LOWER_BOUND" units="flux_unit" value="0"/>
            <parameter id="UPPER_BOUND" units="flux_unit" value="INF"/>
            <parameter id="OBJECTIVE_COEFFICIENT" units="dimensionless" value="0"/>
          </listOfParameters>
        </kineticLaw>
      </reaction>
      <reaction id="r_0117" name="acetyl-CoA acyltransferase (tetradecanoyl-CoA)" sboTerm="SBO:0000176">
        <notes>
          <html:body>
            <html:p>GENE_ASSOCIATION: YALI0E18568g</html:p>
          </html:body>
        </notes>
        <listOfReactants>
          <speciesReference species="s_0259"/>
          <speciesReference species="s_0519"/>
        </listOfReactants>
        <listOfProducts>
          <speciesReference species="s_0385"/>
          <speciesReference species="s_1047"/>
        </listOfProducts>
        <kineticLaw>
          <ns6:math>
            <ns6:ci> dummy_flux </ns6:ci>
          </ns6:math>
          <listOfParameters>
            <parameter id="LOWER_BOUND" units="flux_unit" value="0"/>
            <parameter id="UPPER_BOUND" units="flux_unit" value="INF"/>
            <parameter id="OBJECTIVE_COEFFICIENT" units="dimensionless" value="0"/>
          </listOfParameters>
        </kineticLaw>
      </reaction>
      <reaction id="r_0118" name="acetyl-CoA C-acetyltransferase" sboTerm="SBO:0000176">
        <notes>
          <html:body>
            <html:p>GENE_ASSOCIATION: YALI0B08536g</html:p>
          </html:body>
        </notes>
        <listOfReactants>
          <speciesReference species="s_0380" stoichiometry="2"/>
        </listOfReactants>
        <listOfProducts>
          <speciesReference species="s_0374"/>
          <speciesReference species="s_0514"/>
        </listOfProducts>
        <kineticLaw>
          <ns6:math>
            <ns6:ci> dummy_flux </ns6:ci>
          </ns6:math>
          <listOfParameters>
            <parameter id="LOWER_BOUND" units="flux_unit" value="0"/>
            <parameter id="UPPER_BOUND" units="flux_unit" value="INF"/>
            <parameter id="OBJECTIVE_COEFFICIENT" units="dimensionless" value="0"/>
          </listOfParameters>
        </kineticLaw>
      </reaction>
      <reaction id="r_0119" name="acetyl-CoA C-acetyltransferase" sboTerm="SBO:0000176">
        <notes>
          <html:body>
            <html:p>GENE_ASSOCIATION: YALI0B08536g</html:p>
          </html:body>
        </notes>
        <listOfReactants>
          <speciesReference species="s_0383" stoichiometry="2"/>
        </listOfReactants>
        <listOfProducts>
          <speciesReference species="s_0377"/>
          <speciesReference species="s_0517"/>
        </listOfProducts>
        <kineticLaw>
          <ns6:math>
            <ns6:ci> dummy_flux </ns6:ci>
          </ns6:math>
          <listOfParameters>
            <parameter id="LOWER_BOUND" units="flux_unit" value="0"/>
            <parameter id="UPPER_BOUND" units="flux_unit" value="INF"/>
            <parameter id="OBJECTIVE_COEFFICIENT" units="dimensionless" value="0"/>
          </listOfParameters>
        </kineticLaw>
      </reaction>
      <reaction id="r_0120" name="acetyl-CoA C-acetyltransferase (dodecanoyl)" sboTerm="SBO:0000176">
        <notes>
          <html:body>
            <html:p>GENE_ASSOCIATION: YALI0E18568g</html:p>
          </html:body>
        </notes>
        <listOfReactants>
          <speciesReference species="s_0263"/>
          <speciesReference species="s_0519"/>
        </listOfReactants>
        <listOfProducts>
          <speciesReference species="s_0385"/>
          <speciesReference species="s_0980"/>
        </listOfProducts>
        <kineticLaw>
          <ns6:math>
            <ns6:ci> dummy_flux </ns6:ci>
          </ns6:math>
          <listOfParameters>
            <parameter id="LOWER_BOUND" units="flux_unit" value="0"/>
            <parameter id="UPPER_BOUND" units="flux_unit" value="INF"/>
            <parameter id="OBJECTIVE_COEFFICIENT" units="dimensionless" value="0"/>
          </listOfParameters>
        </kineticLaw>
      </reaction>
      <reaction id="r_0121" name="acetyl-CoA C-acetyltransferase (octanoyl-CoA)" sboTerm="SBO:0000176">
        <notes>
          <html:body>
            <html:p>GENE_ASSOCIATION: YALI0E18568g</html:p>
          </html:body>
        </notes>
        <listOfReactants>
          <speciesReference species="s_0245"/>
          <speciesReference species="s_0519"/>
        </listOfReactants>
        <listOfProducts>
          <speciesReference species="s_0385"/>
          <speciesReference species="s_1143"/>
        </listOfProducts>
        <kineticLaw>
          <ns6:math>
            <ns6:ci> dummy_flux </ns6:ci>
          </ns6:math>
          <listOfParameters>
            <parameter id="LOWER_BOUND" units="flux_unit" value="0"/>
            <parameter id="UPPER_BOUND" units="flux_unit" value="INF"/>
            <parameter id="OBJECTIVE_COEFFICIENT" units="dimensionless" value="0"/>
          </listOfParameters>
        </kineticLaw>
      </reaction>
      <reaction id="r_0122" name="acetyl-CoA C-acyltransferase (decanoyl-CoA)" sboTerm="SBO:0000176">
        <notes>
          <html:body>
            <html:p>GENE_ASSOCIATION: YALI0E18568g</html:p>
          </html:body>
        </notes>
        <listOfReactants>
          <speciesReference species="s_0253"/>
          <speciesReference species="s_0519"/>
        </listOfReactants>
        <listOfProducts>
          <speciesReference species="s_0385"/>
          <speciesReference species="s_0585"/>
        </listOfProducts>
        <kineticLaw>
          <ns6:math>
            <ns6:ci> dummy_flux </ns6:ci>
          </ns6:math>
          <listOfParameters>
            <parameter id="LOWER_BOUND" units="flux_unit" value="0"/>
            <parameter id="UPPER_BOUND" units="flux_unit" value="INF"/>
            <parameter id="OBJECTIVE_COEFFICIENT" units="dimensionless" value="0"/>
          </listOfParameters>
        </kineticLaw>
      </reaction>
      <reaction id="r_0123" name="acetyl-Coa carboxylase" sboTerm="SBO:0000176">
        <notes>
          <html:body>
            <html:p>GENE_ASSOCIATION: YALI0C11407g</html:p>
          </html:body>
        </notes>
        <listOfReactants>
          <speciesReference species="s_0383"/>
          <speciesReference species="s_0449"/>
          <speciesReference species="s_0460"/>
        </listOfReactants>
        <listOfProducts>
          <speciesReference species="s_0403"/>
          <speciesReference species="s_0769_b"/>
          <speciesReference species="s_1008"/>
          <speciesReference species="s_1211"/>
        </listOfProducts>
        <kineticLaw>
          <ns6:math>
            <ns6:ci> dummy_flux </ns6:ci>
          </ns6:math>
          <listOfParameters>
            <parameter id="LOWER_BOUND" units="flux_unit" value="-INF"/>
            <parameter id="UPPER_BOUND" units="flux_unit" value="INF"/>
            <parameter id="OBJECTIVE_COEFFICIENT" units="dimensionless" value="0"/>
          </listOfParameters>
        </kineticLaw>
      </reaction>
      <reaction id="r_0124" name="acetyl-CoA carboxylase, reaction" sboTerm="SBO:0000176">
        <notes>
          <html:body>
            <html:p>GENE_ASSOCIATION: YALI0C11407g</html:p>
          </html:body>
        </notes>
        <listOfReactants>
          <speciesReference species="s_0380"/>
          <speciesReference species="s_0446"/>
          <speciesReference species="s_0458"/>
        </listOfReactants>
        <listOfProducts>
          <speciesReference species="s_0400"/>
          <speciesReference species="s_0764_b"/>
          <speciesReference species="s_1005"/>
          <speciesReference species="s_1207"/>
        </listOfProducts>
        <kineticLaw>
          <ns6:math>
            <ns6:ci> dummy_flux </ns6:ci>
          </ns6:math>
          <listOfParameters>
            <parameter id="LOWER_BOUND" units="flux_unit" value="-INF"/>
            <parameter id="UPPER_BOUND" units="flux_unit" value="INF"/>
            <parameter id="OBJECTIVE_COEFFICIENT" units="dimensionless" value="0"/>
          </listOfParameters>
        </kineticLaw>
      </reaction>
      <reaction id="r_0125" name="acetyl-CoA hydrolase" sboTerm="SBO:0000176">
        <notes>
          <html:body>
            <html:p>GENE_ASSOCIATION: YALI0E30965g</html:p>
          </html:body>
        </notes>
        <listOfReactants>
          <speciesReference species="s_0369"/>
          <speciesReference species="s_0514"/>
          <speciesReference species="s_0764_b"/>
        </listOfReactants>
        <listOfProducts>
          <speciesReference species="s_0380"/>
          <speciesReference species="s_1434_b"/>
        </listOfProducts>
        <kineticLaw>
          <ns6:math>
            <ns6:ci> dummy_flux </ns6:ci>
          </ns6:math>
          <listOfParameters>
            <parameter id="LOWER_BOUND" units="flux_unit" value="-INF"/>
            <parameter id="UPPER_BOUND" units="flux_unit" value="INF"/>
            <parameter id="OBJECTIVE_COEFFICIENT" units="dimensionless" value="0"/>
          </listOfParameters>
        </kineticLaw>
      </reaction>
      <reaction id="r_0126" name="acetyl-CoA hydrolase" sboTerm="SBO:0000176">
        <notes>
          <html:body>
            <html:p>GENE_ASSOCIATION: YALI0E30965g</html:p>
          </html:body>
        </notes>
        <listOfReactants>
          <speciesReference species="s_0383"/>
          <speciesReference species="s_1439_b"/>
        </listOfReactants>
        <listOfProducts>
          <speciesReference species="s_0372"/>
          <speciesReference species="s_0517"/>
          <speciesReference species="s_0769_b"/>
        </listOfProducts>
        <kineticLaw>
          <ns6:math>
            <ns6:ci> dummy_flux </ns6:ci>
          </ns6:math>
          <listOfParameters>
            <parameter id="LOWER_BOUND" units="flux_unit" value="0"/>
            <parameter id="UPPER_BOUND" units="flux_unit" value="INF"/>
            <parameter id="OBJECTIVE_COEFFICIENT" units="dimensionless" value="0"/>
          </listOfParameters>
        </kineticLaw>
      </reaction>
      <reaction id="r_0127" name="acetyl-CoA synthetase" sboTerm="SBO:0000176">
        <notes>
          <html:body>
            <html:p>GENE_ASSOCIATION: YALI0F05962g</html:p>
          </html:body>
        </notes>
        <listOfReactants>
          <speciesReference species="s_0369"/>
          <speciesReference species="s_0446"/>
          <speciesReference species="s_0514"/>
        </listOfReactants>
        <listOfProducts>
          <speciesReference species="s_0380"/>
          <speciesReference species="s_0434"/>
          <speciesReference species="s_0605"/>
        </listOfProducts>
        <kineticLaw>
          <ns6:math>
            <ns6:ci> dummy_flux </ns6:ci>
          </ns6:math>
          <listOfParameters>
            <parameter id="LOWER_BOUND" units="flux_unit" value="0"/>
            <parameter id="UPPER_BOUND" units="flux_unit" value="INF"/>
            <parameter id="OBJECTIVE_COEFFICIENT" units="dimensionless" value="0"/>
          </listOfParameters>
        </kineticLaw>
      </reaction>
      <reaction id="r_0128" name="acetyl-CoA synthetase" sboTerm="SBO:0000176">
        <notes>
          <html:body>
            <html:p>GENE_ASSOCIATION: YALI0F05962g</html:p>
          </html:body>
        </notes>
        <listOfReactants>
          <speciesReference species="s_0372"/>
          <speciesReference species="s_0449"/>
          <speciesReference species="s_0517"/>
        </listOfReactants>
        <listOfProducts>
          <speciesReference species="s_0383"/>
          <speciesReference species="s_0435"/>
          <speciesReference species="s_0608"/>
        </listOfProducts>
        <kineticLaw>
          <ns6:math>
            <ns6:ci> dummy_flux </ns6:ci>
          </ns6:math>
          <listOfParameters>
            <parameter id="LOWER_BOUND" units="flux_unit" value="0"/>
            <parameter id="UPPER_BOUND" units="flux_unit" value="INF"/>
            <parameter id="OBJECTIVE_COEFFICIENT" units="dimensionless" value="0"/>
          </listOfParameters>
        </kineticLaw>
      </reaction>
      <reaction id="r_0129" name="acetyl-CoA synthetase nuclear" sboTerm="SBO:0000176">
        <notes>
          <html:body>
            <html:p>GENE_ASSOCIATION: YALI0F05962g</html:p>
          </html:body>
        </notes>
        <listOfReactants>
          <speciesReference species="s_0373"/>
          <speciesReference species="s_0450"/>
          <speciesReference species="s_0518"/>
        </listOfReactants>
        <listOfProducts>
          <speciesReference species="s_0384"/>
          <speciesReference species="s_0436"/>
          <speciesReference species="s_0609"/>
        </listOfProducts>
        <kineticLaw>
          <ns6:math>
            <ns6:ci> dummy_flux </ns6:ci>
          </ns6:math>
          <listOfParameters>
            <parameter id="LOWER_BOUND" units="flux_unit" value="-INF"/>
            <parameter id="UPPER_BOUND" units="flux_unit" value="INF"/>
            <parameter id="OBJECTIVE_COEFFICIENT" units="dimensionless" value="0"/>
          </listOfParameters>
        </kineticLaw>
      </reaction>
      <reaction id="r_0130" name="acetylglutamate kinase" sboTerm="SBO:0000176">
        <notes>
          <html:body>
            <html:p>GENE_ASSOCIATION: YALI0B17666g</html:p>
          </html:body>
        </notes>
        <listOfReactants>
          <speciesReference species="s_0449"/>
          <speciesReference species="s_1071"/>
        </listOfReactants>
        <listOfProducts>
          <speciesReference species="s_0403"/>
          <speciesReference species="s_1070"/>
        </listOfProducts>
        <kineticLaw>
          <ns6:math>
            <ns6:ci> dummy_flux </ns6:ci>
          </ns6:math>
          <listOfParameters>
            <parameter id="LOWER_BOUND" units="flux_unit" value="0"/>
            <parameter id="UPPER_BOUND" units="flux_unit" value="INF"/>
            <parameter id="OBJECTIVE_COEFFICIENT" units="dimensionless" value="0"/>
          </listOfParameters>
        </kineticLaw>
      </reaction>
      <reaction id="r_0132" name="aconitase" sboTerm="SBO:0000176">
        <notes>
          <html:body>
            <html:p>GENE_ASSOCIATION: YALI0F02497g</html:p>
          </html:body>
        </notes>
        <listOfReactants>
          <speciesReference species="s_0179"/>
        </listOfReactants>
        <listOfProducts>
          <speciesReference species="s_0012"/>
        </listOfProducts>
        <kineticLaw>
          <ns6:math>
            <ns6:ci> dummy_flux </ns6:ci>
          </ns6:math>
          <listOfParameters>
            <parameter id="LOWER_BOUND" units="flux_unit" value="-INF"/>
            <parameter id="UPPER_BOUND" units="flux_unit" value="INF"/>
            <parameter id="OBJECTIVE_COEFFICIENT" units="dimensionless" value="0"/>
          </listOfParameters>
        </kineticLaw>
      </reaction>
      <reaction id="r_0133" name="acteylornithine transaminase" sboTerm="SBO:0000176">
        <notes>
          <html:body>
            <html:p>GENE_ASSOCIATION: YALI0D22847g</html:p>
          </html:body>
        </notes>
        <listOfReactants>
          <speciesReference species="s_0149"/>
          <speciesReference species="s_0901"/>
        </listOfReactants>
        <listOfProducts>
          <speciesReference species="s_0187"/>
          <speciesReference species="s_1051"/>
        </listOfProducts>
        <kineticLaw>
          <ns6:math>
            <ns6:ci> dummy_flux </ns6:ci>
          </ns6:math>
          <listOfParameters>
            <parameter id="LOWER_BOUND" units="flux_unit" value="0"/>
            <parameter id="UPPER_BOUND" units="flux_unit" value="INF"/>
            <parameter id="OBJECTIVE_COEFFICIENT" units="dimensionless" value="0"/>
          </listOfParameters>
        </kineticLaw>
      </reaction>
      <reaction id="r_0135" name="acyl-CoA oxidase (decanoyl-CoA)" sboTerm="SBO:0000176">
        <notes>
          <html:body>
            <html:p>GENE_ASSOCIATION: (YALI0E32835g or YALI0E06567g or YALI0D24750g or YALI0C23859g or YALI0E27654g or YALI0F10857g)</html:p>
          </html:body>
        </notes>
        <listOfReactants>
          <speciesReference species="s_0585"/>
          <speciesReference species="s_1164"/>
        </listOfReactants>
        <listOfProducts>
          <speciesReference species="s_0804"/>
          <speciesReference species="s_1385"/>
        </listOfProducts>
        <kineticLaw>
          <ns6:math>
            <ns6:ci> dummy_flux </ns6:ci>
          </ns6:math>
          <listOfParameters>
            <parameter id="LOWER_BOUND" units="flux_unit" value="0"/>
            <parameter id="UPPER_BOUND" units="flux_unit" value="INF"/>
            <parameter id="OBJECTIVE_COEFFICIENT" units="dimensionless" value="0"/>
          </listOfParameters>
        </kineticLaw>
      </reaction>
      <reaction id="r_0136" name="acyl-CoA oxidase (dodecanoyl-CoA)" sboTerm="SBO:0000176">
        <notes>
          <html:body>
            <html:p>GENE_ASSOCIATION: (YALI0E32835g or YALI0E06567g or YALI0D24750g or YALI0C23859g or YALI0E27654g or YALI0F10857g)</html:p>
          </html:body>
        </notes>
        <listOfReactants>
          <speciesReference species="s_0980"/>
          <speciesReference species="s_1164"/>
        </listOfReactants>
        <listOfProducts>
          <speciesReference species="s_0804"/>
          <speciesReference species="s_1388"/>
        </listOfProducts>
        <kineticLaw>
          <ns6:math>
            <ns6:ci> dummy_flux </ns6:ci>
          </ns6:math>
          <listOfParameters>
            <parameter id="LOWER_BOUND" units="flux_unit" value="0"/>
            <parameter id="UPPER_BOUND" units="flux_unit" value="INF"/>
            <parameter id="OBJECTIVE_COEFFICIENT" units="dimensionless" value="0"/>
          </listOfParameters>
        </kineticLaw>
      </reaction>
      <reaction id="r_0137" name="acyl-CoA oxidase (hexacanoyl-CoA)" sboTerm="SBO:0000176">
        <notes>
          <html:body>
            <html:p>GENE_ASSOCIATION: (YALI0E32835g or YALI0E06567g or YALI0D24750g or YALI0C23859g or YALI0E27654g or YALI0F10857g)</html:p>
          </html:body>
        </notes>
        <listOfReactants>
          <speciesReference species="s_0781"/>
          <speciesReference species="s_1164"/>
        </listOfReactants>
        <listOfProducts>
          <speciesReference species="s_0804"/>
          <speciesReference species="s_1391"/>
        </listOfProducts>
        <kineticLaw>
          <ns6:math>
            <ns6:ci> dummy_flux </ns6:ci>
          </ns6:math>
          <listOfParameters>
            <parameter id="LOWER_BOUND" units="flux_unit" value="0"/>
            <parameter id="UPPER_BOUND" units="flux_unit" value="INF"/>
            <parameter id="OBJECTIVE_COEFFICIENT" units="dimensionless" value="0"/>
          </listOfParameters>
        </kineticLaw>
      </reaction>
      <reaction id="r_0138" name="acyl-CoA oxidase (hexadecanoyl-CoA)" sboTerm="SBO:0000176">
        <notes>
          <html:body>
            <html:p>GENE_ASSOCIATION: (YALI0E32835g or YALI0E06567g or YALI0D24750g or YALI0C23859g or YALI0E27654g or YALI0F10857g)</html:p>
          </html:body>
        </notes>
        <listOfReactants>
          <speciesReference species="s_1164"/>
          <speciesReference species="s_1190"/>
        </listOfReactants>
        <listOfProducts>
          <speciesReference species="s_0785"/>
          <speciesReference species="s_0804"/>
        </listOfProducts>
        <kineticLaw>
          <ns6:math>
            <ns6:ci> dummy_flux </ns6:ci>
          </ns6:math>
          <listOfParameters>
            <parameter id="LOWER_BOUND" units="flux_unit" value="0"/>
            <parameter id="UPPER_BOUND" units="flux_unit" value="INF"/>
            <parameter id="OBJECTIVE_COEFFICIENT" units="dimensionless" value="0"/>
          </listOfParameters>
        </kineticLaw>
      </reaction>
      <reaction id="r_0139" name="acyl-CoA oxidase (octadecanoyl-CoA)" sboTerm="SBO:0000176">
        <notes>
          <html:body>
            <html:p>GENE_ASSOCIATION: (YALI0E32835g or YALI0E06567g or YALI0D24750g or YALI0C23859g or YALI0E27654g or YALI0F10857g)</html:p>
          </html:body>
        </notes>
        <listOfReactants>
          <speciesReference species="s_1164"/>
          <speciesReference species="s_1337"/>
        </listOfReactants>
        <listOfProducts>
          <speciesReference species="s_0804"/>
          <speciesReference species="s_1394"/>
        </listOfProducts>
        <kineticLaw>
          <ns6:math>
            <ns6:ci> dummy_flux </ns6:ci>
          </ns6:math>
          <listOfParameters>
            <parameter id="LOWER_BOUND" units="flux_unit" value="0"/>
            <parameter id="UPPER_BOUND" units="flux_unit" value="INF"/>
            <parameter id="OBJECTIVE_COEFFICIENT" units="dimensionless" value="0"/>
          </listOfParameters>
        </kineticLaw>
      </reaction>
      <reaction id="r_0140" name="acyl-CoA oxidase (tetradecanoyl-CoA)" sboTerm="SBO:0000176">
        <notes>
          <html:body>
            <html:p>GENE_ASSOCIATION: (YALI0E32835g or YALI0E06567g or YALI0D24750g or YALI0C23859g or YALI0E27654g or YALI0F10857g)</html:p>
          </html:body>
        </notes>
        <listOfReactants>
          <speciesReference species="s_1047"/>
          <speciesReference species="s_1164"/>
        </listOfReactants>
        <listOfProducts>
          <speciesReference species="s_0804"/>
          <speciesReference species="s_1397"/>
        </listOfProducts>
        <kineticLaw>
          <ns6:math>
            <ns6:ci> dummy_flux </ns6:ci>
          </ns6:math>
          <listOfParameters>
            <parameter id="LOWER_BOUND" units="flux_unit" value="0"/>
            <parameter id="UPPER_BOUND" units="flux_unit" value="INF"/>
            <parameter id="OBJECTIVE_COEFFICIENT" units="dimensionless" value="0"/>
          </listOfParameters>
        </kineticLaw>
      </reaction>
      <reaction id="r_0141" name="acyl-CoA:sterol acyltransferase" sboTerm="SBO:0000176">
        <notes>
          <html:body>
            <html:p>GENE_ASSOCIATION: YALI0F06578g</html:p>
          </html:body>
        </notes>
        <listOfReactants>
          <speciesReference species="s_0628"/>
          <speciesReference species="s_1148"/>
        </listOfReactants>
        <listOfProducts>
          <speciesReference species="s_0515"/>
          <speciesReference species="s_0630"/>
        </listOfProducts>
        <kineticLaw>
          <ns6:math>
            <ns6:ci> dummy_flux </ns6:ci>
          </ns6:math>
          <listOfParameters>
            <parameter id="LOWER_BOUND" units="flux_unit" value="-INF"/>
            <parameter id="UPPER_BOUND" units="flux_unit" value="INF"/>
            <parameter id="OBJECTIVE_COEFFICIENT" units="dimensionless" value="0"/>
          </listOfParameters>
        </kineticLaw>
      </reaction>
      <reaction id="r_0142" name="acyl-CoA:sterol acyltransferase" sboTerm="SBO:0000176">
        <notes>
          <html:body>
            <html:p>GENE_ASSOCIATION: YALI0F06578g</html:p>
          </html:body>
        </notes>
        <listOfReactants>
          <speciesReference species="s_0637"/>
          <speciesReference species="s_1148"/>
        </listOfReactants>
        <listOfProducts>
          <speciesReference species="s_0515"/>
          <speciesReference species="s_0645"/>
        </listOfProducts>
        <kineticLaw>
          <ns6:math>
            <ns6:ci> dummy_flux </ns6:ci>
          </ns6:math>
          <listOfParameters>
            <parameter id="LOWER_BOUND" units="flux_unit" value="-INF"/>
            <parameter id="UPPER_BOUND" units="flux_unit" value="INF"/>
            <parameter id="OBJECTIVE_COEFFICIENT" units="dimensionless" value="0"/>
          </listOfParameters>
        </kineticLaw>
      </reaction>
      <reaction id="r_0143" name="acyl-CoA:sterol acyltransferase" sboTerm="SBO:0000176">
        <notes>
          <html:body>
            <html:p>GENE_ASSOCIATION: YALI0F06578g</html:p>
          </html:body>
        </notes>
        <listOfReactants>
          <speciesReference species="s_0671"/>
          <speciesReference species="s_1148"/>
        </listOfReactants>
        <listOfProducts>
          <speciesReference species="s_0515"/>
          <speciesReference species="s_0677"/>
        </listOfProducts>
        <kineticLaw>
          <ns6:math>
            <ns6:ci> dummy_flux </ns6:ci>
          </ns6:math>
          <listOfParameters>
            <parameter id="LOWER_BOUND" units="flux_unit" value="-INF"/>
            <parameter id="UPPER_BOUND" units="flux_unit" value="INF"/>
            <parameter id="OBJECTIVE_COEFFICIENT" units="dimensionless" value="0"/>
          </listOfParameters>
        </kineticLaw>
      </reaction>
      <reaction id="r_0144" name="acyl-CoA:sterol acyltransferase" sboTerm="SBO:0000176">
        <notes>
          <html:body>
            <html:p>GENE_ASSOCIATION: YALI0F06578g</html:p>
          </html:body>
        </notes>
        <listOfReactants>
          <speciesReference species="s_0964"/>
          <speciesReference species="s_1148"/>
        </listOfReactants>
        <listOfProducts>
          <speciesReference species="s_0515"/>
          <speciesReference species="s_0966"/>
        </listOfProducts>
        <kineticLaw>
          <ns6:math>
            <ns6:ci> dummy_flux </ns6:ci>
          </ns6:math>
          <listOfParameters>
            <parameter id="LOWER_BOUND" units="flux_unit" value="-INF"/>
            <parameter id="UPPER_BOUND" units="flux_unit" value="INF"/>
            <parameter id="OBJECTIVE_COEFFICIENT" units="dimensionless" value="0"/>
          </listOfParameters>
        </kineticLaw>
      </reaction>
      <reaction id="r_0145" name="acyl-CoA:sterol acyltransferase" sboTerm="SBO:0000176">
        <notes>
          <html:body>
            <html:p>GENE_ASSOCIATION: YALI0F06578g</html:p>
          </html:body>
        </notes>
        <listOfReactants>
          <speciesReference species="s_1148"/>
          <speciesReference species="s_1449"/>
        </listOfReactants>
        <listOfProducts>
          <speciesReference species="s_0515"/>
          <speciesReference species="s_1459"/>
        </listOfProducts>
        <kineticLaw>
          <ns6:math>
            <ns6:ci> dummy_flux </ns6:ci>
          </ns6:math>
          <listOfParameters>
            <parameter id="LOWER_BOUND" units="flux_unit" value="-INF"/>
            <parameter id="UPPER_BOUND" units="flux_unit" value="INF"/>
            <parameter id="OBJECTIVE_COEFFICIENT" units="dimensionless" value="0"/>
          </listOfParameters>
        </kineticLaw>
      </reaction>
      <reaction id="r_0146" name="acyl-CoA:sterol acyltransferase" sboTerm="SBO:0000176">
        <notes>
          <html:body>
            <html:p>GENE_ASSOCIATION: YALI0F06578g</html:p>
          </html:body>
        </notes>
        <listOfReactants>
          <speciesReference species="s_0628"/>
          <speciesReference species="s_1184"/>
        </listOfReactants>
        <listOfProducts>
          <speciesReference species="s_0515"/>
          <speciesReference species="s_0631"/>
        </listOfProducts>
        <kineticLaw>
          <ns6:math>
            <ns6:ci> dummy_flux </ns6:ci>
          </ns6:math>
          <listOfParameters>
            <parameter id="LOWER_BOUND" units="flux_unit" value="-INF"/>
            <parameter id="UPPER_BOUND" units="flux_unit" value="INF"/>
            <parameter id="OBJECTIVE_COEFFICIENT" units="dimensionless" value="0"/>
          </listOfParameters>
        </kineticLaw>
      </reaction>
      <reaction id="r_0147" name="acyl-CoA:sterol acyltransferase" sboTerm="SBO:0000176">
        <notes>
          <html:body>
            <html:p>GENE_ASSOCIATION: YALI0F06578g</html:p>
          </html:body>
        </notes>
        <listOfReactants>
          <speciesReference species="s_0637"/>
          <speciesReference species="s_1184"/>
        </listOfReactants>
        <listOfProducts>
          <speciesReference species="s_0515"/>
          <speciesReference species="s_0646"/>
        </listOfProducts>
        <kineticLaw>
          <ns6:math>
            <ns6:ci> dummy_flux </ns6:ci>
          </ns6:math>
          <listOfParameters>
            <parameter id="LOWER_BOUND" units="flux_unit" value="-INF"/>
            <parameter id="UPPER_BOUND" units="flux_unit" value="INF"/>
            <parameter id="OBJECTIVE_COEFFICIENT" units="dimensionless" value="0"/>
          </listOfParameters>
        </kineticLaw>
      </reaction>
      <reaction id="r_0148" name="acyl-CoA:sterol acyltransferase" sboTerm="SBO:0000176">
        <notes>
          <html:body>
            <html:p>GENE_ASSOCIATION: YALI0F06578g</html:p>
          </html:body>
        </notes>
        <listOfReactants>
          <speciesReference species="s_0671"/>
          <speciesReference species="s_1184"/>
        </listOfReactants>
        <listOfProducts>
          <speciesReference species="s_0515"/>
          <speciesReference species="s_0678"/>
        </listOfProducts>
        <kineticLaw>
          <ns6:math>
            <ns6:ci> dummy_flux </ns6:ci>
          </ns6:math>
          <listOfParameters>
            <parameter id="LOWER_BOUND" units="flux_unit" value="-INF"/>
            <parameter id="UPPER_BOUND" units="flux_unit" value="INF"/>
            <parameter id="OBJECTIVE_COEFFICIENT" units="dimensionless" value="0"/>
          </listOfParameters>
        </kineticLaw>
      </reaction>
      <reaction id="r_0149" name="acyl-CoA:sterol acyltransferase" sboTerm="SBO:0000176">
        <notes>
          <html:body>
            <html:p>GENE_ASSOCIATION: YALI0F06578g</html:p>
          </html:body>
        </notes>
        <listOfReactants>
          <speciesReference species="s_0964"/>
          <speciesReference species="s_1184"/>
        </listOfReactants>
        <listOfProducts>
          <speciesReference species="s_0515"/>
          <speciesReference species="s_0967"/>
        </listOfProducts>
        <kineticLaw>
          <ns6:math>
            <ns6:ci> dummy_flux </ns6:ci>
          </ns6:math>
          <listOfParameters>
            <parameter id="LOWER_BOUND" units="flux_unit" value="-INF"/>
            <parameter id="UPPER_BOUND" units="flux_unit" value="INF"/>
            <parameter id="OBJECTIVE_COEFFICIENT" units="dimensionless" value="0"/>
          </listOfParameters>
        </kineticLaw>
      </reaction>
      <reaction id="r_0150" name="acyl-CoA:sterol acyltransferase" sboTerm="SBO:0000176">
        <notes>
          <html:body>
            <html:p>GENE_ASSOCIATION: YALI0F06578g</html:p>
          </html:body>
        </notes>
        <listOfReactants>
          <speciesReference species="s_1184"/>
          <speciesReference species="s_1449"/>
        </listOfReactants>
        <listOfProducts>
          <speciesReference species="s_0515"/>
          <speciesReference species="s_1460"/>
        </listOfProducts>
        <kineticLaw>
          <ns6:math>
            <ns6:ci> dummy_flux </ns6:ci>
          </ns6:math>
          <listOfParameters>
            <parameter id="LOWER_BOUND" units="flux_unit" value="-INF"/>
            <parameter id="UPPER_BOUND" units="flux_unit" value="INF"/>
            <parameter id="OBJECTIVE_COEFFICIENT" units="dimensionless" value="0"/>
          </listOfParameters>
        </kineticLaw>
      </reaction>
      <reaction id="r_0151" name="acyl-protein thioesterase" sboTerm="SBO:0000176">
        <notes>
          <html:body>
            <html:p>GENE_ASSOCIATION: YALI0A18337g</html:p>
          </html:body>
        </notes>
        <listOfReactants>
          <speciesReference species="s_2636"/>
        </listOfReactants>
        <listOfProducts>
          <speciesReference species="s_2635"/>
        </listOfProducts>
        <kineticLaw>
          <ns6:math>
            <ns6:ci> dummy_flux </ns6:ci>
          </ns6:math>
          <listOfParameters>
            <parameter id="LOWER_BOUND" units="flux_unit" value="-INF"/>
            <parameter id="UPPER_BOUND" units="flux_unit" value="INF"/>
            <parameter id="OBJECTIVE_COEFFICIENT" units="dimensionless" value="0"/>
          </listOfParameters>
        </kineticLaw>
      </reaction>
      <reaction id="r_0152" name="acylation of GPI inositol at 2 position, GPI-anchor assembly, step 3" sboTerm="SBO:0000176">
        <notes>
          <html:body>
            <html:p>GENE_ASSOCIATION: YALI0C23793g</html:p>
          </html:body>
        </notes>
        <listOfReactants>
          <speciesReference species="s_0336"/>
          <speciesReference species="s_1188"/>
        </listOfReactants>
        <listOfProducts>
          <speciesReference species="s_0337"/>
          <speciesReference species="s_0515"/>
        </listOfProducts>
        <kineticLaw>
          <ns6:math>
            <ns6:ci> dummy_flux </ns6:ci>
          </ns6:math>
          <listOfParameters>
            <parameter id="LOWER_BOUND" units="flux_unit" value="-INF"/>
            <parameter id="UPPER_BOUND" units="flux_unit" value="INF"/>
            <parameter id="OBJECTIVE_COEFFICIENT" units="dimensionless" value="0"/>
          </listOfParameters>
        </kineticLaw>
      </reaction>
      <reaction id="r_0154" name="adenine phosphoribosyltransferase" reversible="false" sboTerm="SBO:0000176">
        <notes>
          <html:body>
            <html:p>GENE_ASSOCIATION: YALI0D05797g</html:p>
          </html:body>
        </notes>
        <listOfReactants>
          <speciesReference species="s_0331"/>
          <speciesReference species="s_0390"/>
        </listOfReactants>
        <listOfProducts>
          <speciesReference species="s_0434"/>
          <speciesReference species="s_0605"/>
        </listOfProducts>
        <kineticLaw>
          <ns6:math>
            <ns6:ci> dummy_flux </ns6:ci>
          </ns6:math>
          <listOfParameters>
            <parameter id="LOWER_BOUND" units="flux_unit" value="-INF"/>
            <parameter id="UPPER_BOUND" units="flux_unit" value="INF"/>
            <parameter id="OBJECTIVE_COEFFICIENT" units="dimensionless" value="0"/>
          </listOfParameters>
        </kineticLaw>
      </reaction>
      <reaction id="r_0156" name="adenosine hydrolase" sboTerm="SBO:0000176">
        <notes>
          <html:body>
            <html:p>GENE_ASSOCIATION: YALI0F03597g</html:p>
          </html:body>
        </notes>
        <listOfReactants>
          <speciesReference species="s_0393"/>
          <speciesReference species="s_1434_b"/>
        </listOfReactants>
        <listOfProducts>
          <speciesReference species="s_0390"/>
          <speciesReference species="s_0555"/>
        </listOfProducts>
        <kineticLaw>
          <ns6:math>
            <ns6:ci> dummy_flux </ns6:ci>
          </ns6:math>
          <listOfParameters>
            <parameter id="LOWER_BOUND" units="flux_unit" value="0"/>
            <parameter id="UPPER_BOUND" units="flux_unit" value="INF"/>
            <parameter id="OBJECTIVE_COEFFICIENT" units="dimensionless" value="0"/>
          </listOfParameters>
        </kineticLaw>
      </reaction>
      <reaction id="r_0157" name="adenosine kinase" sboTerm="SBO:0000176">
        <notes>
          <html:body>
            <html:p>GENE_ASSOCIATION: YALI0F23463g</html:p>
          </html:body>
        </notes>
        <listOfReactants>
          <speciesReference species="s_0393"/>
          <speciesReference species="s_0446"/>
        </listOfReactants>
        <listOfProducts>
          <speciesReference species="s_0400"/>
          <speciesReference species="s_0434"/>
          <speciesReference species="s_0764_b"/>
        </listOfProducts>
        <kineticLaw>
          <ns6:math>
            <ns6:ci> dummy_flux </ns6:ci>
          </ns6:math>
          <listOfParameters>
            <parameter id="LOWER_BOUND" units="flux_unit" value="0"/>
            <parameter id="UPPER_BOUND" units="flux_unit" value="INF"/>
            <parameter id="OBJECTIVE_COEFFICIENT" units="dimensionless" value="0"/>
          </listOfParameters>
        </kineticLaw>
      </reaction>
      <reaction id="r_0158" name="adenosine monophosphate deaminase" sboTerm="SBO:0000176">
        <notes>
          <html:body>
            <html:p>GENE_ASSOCIATION: YALI0E11495g</html:p>
          </html:body>
        </notes>
        <listOfReactants>
          <speciesReference species="s_0434"/>
          <speciesReference species="s_0764_b"/>
          <speciesReference species="s_1434_b"/>
        </listOfReactants>
        <listOfProducts>
          <speciesReference species="s_0430"/>
          <speciesReference species="s_0816"/>
        </listOfProducts>
        <kineticLaw>
          <ns6:math>
            <ns6:ci> dummy_flux </ns6:ci>
          </ns6:math>
          <listOfParameters>
            <parameter id="LOWER_BOUND" units="flux_unit" value="0"/>
            <parameter id="UPPER_BOUND" units="flux_unit" value="INF"/>
            <parameter id="OBJECTIVE_COEFFICIENT" units="dimensionless" value="0"/>
          </listOfParameters>
        </kineticLaw>
      </reaction>
      <reaction id="r_0159" name="adenosylhomocysteinase" sboTerm="SBO:0000176">
        <notes>
          <html:body>
            <html:p>GENE_ASSOCIATION: YALI0F11759g</html:p>
          </html:body>
        </notes>
        <listOfReactants>
          <speciesReference species="s_1290"/>
          <speciesReference species="s_1434_b"/>
        </listOfReactants>
        <listOfProducts>
          <speciesReference species="s_0393"/>
          <speciesReference species="s_0917"/>
        </listOfProducts>
        <kineticLaw>
          <ns6:math>
            <ns6:ci> dummy_flux </ns6:ci>
          </ns6:math>
          <listOfParameters>
            <parameter id="LOWER_BOUND" units="flux_unit" value="0"/>
            <parameter id="UPPER_BOUND" units="flux_unit" value="INF"/>
            <parameter id="OBJECTIVE_COEFFICIENT" units="dimensionless" value="0"/>
          </listOfParameters>
        </kineticLaw>
      </reaction>
      <reaction id="r_0160" name="adenosylmethionine decarboxylase" sboTerm="SBO:0000176">
        <notes>
          <html:body>
            <html:p>GENE_ASSOCIATION: YALI0E20361g</html:p>
          </html:body>
        </notes>
        <listOfReactants>
          <speciesReference species="s_0764_b"/>
          <speciesReference species="s_1293"/>
        </listOfReactants>
        <listOfProducts>
          <speciesReference species="s_0470"/>
          <speciesReference species="s_1297"/>
        </listOfProducts>
        <kineticLaw>
          <ns6:math>
            <ns6:ci> dummy_flux </ns6:ci>
          </ns6:math>
          <listOfParameters>
            <parameter id="LOWER_BOUND" units="flux_unit" value="0"/>
            <parameter id="UPPER_BOUND" units="flux_unit" value="INF"/>
            <parameter id="OBJECTIVE_COEFFICIENT" units="dimensionless" value="0"/>
          </listOfParameters>
        </kineticLaw>
      </reaction>
      <reaction id="r_0161" name="adenosylmethionine-8-amino-7-oxononanoate transaminase" sboTerm="SBO:0000176">
        <notes>
          <html:body>
            <html:p>GENE_ASSOCIATION: (YALI0A08734g or YALI0C05709g)</html:p>
          </html:body>
        </notes>
        <listOfReactants>
          <speciesReference species="s_0359"/>
          <speciesReference species="s_1293"/>
        </listOfReactants>
        <listOfProducts>
          <speciesReference species="s_0348"/>
          <speciesReference species="s_1289"/>
        </listOfProducts>
        <kineticLaw>
          <ns6:math>
            <ns6:ci> dummy_flux </ns6:ci>
          </ns6:math>
          <listOfParameters>
            <parameter id="LOWER_BOUND" units="flux_unit" value="-INF"/>
            <parameter id="UPPER_BOUND" units="flux_unit" value="INF"/>
            <parameter id="OBJECTIVE_COEFFICIENT" units="dimensionless" value="0"/>
          </listOfParameters>
        </kineticLaw>
      </reaction>
      <reaction id="r_0162" name="adenylate cyclase" sboTerm="SBO:0000176">
        <notes>
          <html:body>
            <html:p>GENE_ASSOCIATION: YALI0B18759g</html:p>
          </html:body>
        </notes>
        <listOfReactants>
          <speciesReference species="s_0446"/>
        </listOfReactants>
        <listOfProducts>
          <speciesReference species="s_0197"/>
          <speciesReference species="s_0605"/>
        </listOfProducts>
        <kineticLaw>
          <ns6:math>
            <ns6:ci> dummy_flux </ns6:ci>
          </ns6:math>
          <listOfParameters>
            <parameter id="LOWER_BOUND" units="flux_unit" value="0"/>
            <parameter id="UPPER_BOUND" units="flux_unit" value="INF"/>
            <parameter id="OBJECTIVE_COEFFICIENT" units="dimensionless" value="0"/>
          </listOfParameters>
        </kineticLaw>
      </reaction>
      <reaction id="r_0163" name="adenylate kinase" sboTerm="SBO:0000176">
        <notes>
          <html:body>
            <html:p>GENE_ASSOCIATION: YALI0B00704g</html:p>
          </html:body>
        </notes>
        <listOfReactants>
          <speciesReference species="s_0434"/>
          <speciesReference species="s_0446"/>
        </listOfReactants>
        <listOfProducts>
          <speciesReference species="s_0400" stoichiometry="2"/>
        </listOfProducts>
        <kineticLaw>
          <ns6:math>
            <ns6:ci> dummy_flux </ns6:ci>
          </ns6:math>
          <listOfParameters>
            <parameter id="LOWER_BOUND" units="flux_unit" value="-INF"/>
            <parameter id="UPPER_BOUND" units="flux_unit" value="INF"/>
            <parameter id="OBJECTIVE_COEFFICIENT" units="dimensionless" value="0"/>
          </listOfParameters>
        </kineticLaw>
      </reaction>
      <reaction id="r_0164" name="adenylate kinase" sboTerm="SBO:0000176">
        <notes>
          <html:body>
            <html:p>GENE_ASSOCIATION: YALI0F26521g</html:p>
          </html:body>
        </notes>
        <listOfReactants>
          <speciesReference species="s_0435"/>
          <speciesReference species="s_0449"/>
        </listOfReactants>
        <listOfProducts>
          <speciesReference species="s_0403" stoichiometry="2"/>
        </listOfProducts>
        <kineticLaw>
          <ns6:math>
            <ns6:ci> dummy_flux </ns6:ci>
          </ns6:math>
          <listOfParameters>
            <parameter id="LOWER_BOUND" units="flux_unit" value="-INF"/>
            <parameter id="UPPER_BOUND" units="flux_unit" value="INF"/>
            <parameter id="OBJECTIVE_COEFFICIENT" units="dimensionless" value="0"/>
          </listOfParameters>
        </kineticLaw>
      </reaction>
      <reaction id="r_0166" name="adenylate kinase (GTP)" sboTerm="SBO:0000176">
        <notes>
          <html:body>
            <html:p>GENE_ASSOCIATION: YALI0F26521g</html:p>
          </html:body>
        </notes>
        <listOfReactants>
          <speciesReference species="s_0435"/>
          <speciesReference species="s_0756"/>
        </listOfReactants>
        <listOfProducts>
          <speciesReference species="s_0403"/>
          <speciesReference species="s_0708"/>
        </listOfProducts>
        <kineticLaw>
          <ns6:math>
            <ns6:ci> dummy_flux </ns6:ci>
          </ns6:math>
          <listOfParameters>
            <parameter id="LOWER_BOUND" units="flux_unit" value="-INF"/>
            <parameter id="UPPER_BOUND" units="flux_unit" value="INF"/>
            <parameter id="OBJECTIVE_COEFFICIENT" units="dimensionless" value="0"/>
          </listOfParameters>
        </kineticLaw>
      </reaction>
      <reaction id="r_0169" name="adenylosuccinate lyase" sboTerm="SBO:0000176">
        <notes>
          <html:body>
            <html:p>GENE_ASSOCIATION: YALI0B17402g</html:p>
          </html:body>
        </notes>
        <listOfReactants>
          <speciesReference species="s_0009"/>
        </listOfReactants>
        <listOfProducts>
          <speciesReference species="s_0317"/>
          <speciesReference species="s_0692"/>
        </listOfProducts>
        <kineticLaw>
          <ns6:math>
            <ns6:ci> dummy_flux </ns6:ci>
          </ns6:math>
          <listOfParameters>
            <parameter id="LOWER_BOUND" units="flux_unit" value="-INF"/>
            <parameter id="UPPER_BOUND" units="flux_unit" value="INF"/>
            <parameter id="OBJECTIVE_COEFFICIENT" units="dimensionless" value="0"/>
          </listOfParameters>
        </kineticLaw>
      </reaction>
      <reaction id="r_0170" name="adenylosuccinate synthase" sboTerm="SBO:0000176">
        <notes>
          <html:body>
            <html:p>GENE_ASSOCIATION: YALI0E28963g</html:p>
          </html:body>
        </notes>
        <listOfReactants>
          <speciesReference species="s_0755"/>
          <speciesReference species="s_0816"/>
          <speciesReference species="s_0881"/>
        </listOfReactants>
        <listOfProducts>
          <speciesReference species="s_0706"/>
          <speciesReference species="s_0764_b" stoichiometry="2"/>
          <speciesReference species="s_1053"/>
          <speciesReference species="s_1207"/>
        </listOfProducts>
        <kineticLaw>
          <ns6:math>
            <ns6:ci> dummy_flux </ns6:ci>
          </ns6:math>
          <listOfParameters>
            <parameter id="LOWER_BOUND" units="flux_unit" value="0"/>
            <parameter id="UPPER_BOUND" units="flux_unit" value="INF"/>
            <parameter id="OBJECTIVE_COEFFICIENT" units="dimensionless" value="0"/>
          </listOfParameters>
        </kineticLaw>
      </reaction>
      <reaction id="r_0171" name="adenylosuccinate lyase" sboTerm="SBO:0000176">
        <notes>
          <html:body>
            <html:p>GENE_ASSOCIATION: YALI0B17402g</html:p>
          </html:body>
        </notes>
        <listOfReactants>
          <speciesReference species="s_1053"/>
        </listOfReactants>
        <listOfProducts>
          <speciesReference species="s_0434"/>
          <speciesReference species="s_0692"/>
        </listOfProducts>
        <kineticLaw>
          <ns6:math>
            <ns6:ci> dummy_flux </ns6:ci>
          </ns6:math>
          <listOfParameters>
            <parameter id="LOWER_BOUND" units="flux_unit" value="-INF"/>
            <parameter id="UPPER_BOUND" units="flux_unit" value="INF"/>
            <parameter id="OBJECTIVE_COEFFICIENT" units="dimensionless" value="0"/>
          </listOfParameters>
        </kineticLaw>
      </reaction>
      <reaction id="r_0172" name="adenylyl-sulfate kinase" sboTerm="SBO:0000176">
        <notes>
          <html:body>
            <html:p>GENE_ASSOCIATION: YALI0E00418g</html:p>
          </html:body>
        </notes>
        <listOfReactants>
          <speciesReference species="s_0304"/>
          <speciesReference species="s_0446"/>
        </listOfReactants>
        <listOfProducts>
          <speciesReference species="s_0206"/>
          <speciesReference species="s_0400"/>
          <speciesReference species="s_0764_b"/>
        </listOfProducts>
        <kineticLaw>
          <ns6:math>
            <ns6:ci> dummy_flux </ns6:ci>
          </ns6:math>
          <listOfParameters>
            <parameter id="LOWER_BOUND" units="flux_unit" value="0"/>
            <parameter id="UPPER_BOUND" units="flux_unit" value="INF"/>
            <parameter id="OBJECTIVE_COEFFICIENT" units="dimensionless" value="0"/>
          </listOfParameters>
        </kineticLaw>
      </reaction>
      <reaction id="r_0173" name="ADP-ribose 2,3-cyclic phosphodiesterase" sboTerm="SBO:0000176">
        <notes>
          <html:body>
            <html:p>GENE_ASSOCIATION: YALI0A20295g</html:p>
          </html:body>
        </notes>
        <listOfReactants>
          <speciesReference species="s_0133"/>
          <speciesReference species="s_0764_b"/>
          <speciesReference species="s_1434_b"/>
        </listOfReactants>
        <listOfProducts>
          <speciesReference species="s_0396"/>
        </listOfProducts>
        <kineticLaw>
          <ns6:math>
            <ns6:ci> dummy_flux </ns6:ci>
          </ns6:math>
          <listOfParameters>
            <parameter id="LOWER_BOUND" units="flux_unit" value="0"/>
            <parameter id="UPPER_BOUND" units="flux_unit" value="INF"/>
            <parameter id="OBJECTIVE_COEFFICIENT" units="dimensionless" value="0"/>
          </listOfParameters>
        </kineticLaw>
      </reaction>
      <reaction id="r_0174" name="alanine glyoxylate aminotransferase" sboTerm="SBO:0000176">
        <notes>
          <html:body>
            <html:p>GENE_ASSOCIATION: YALI0E16643g</html:p>
          </html:body>
        </notes>
        <listOfReactants>
          <speciesReference species="s_0749"/>
          <speciesReference species="s_0863"/>
        </listOfReactants>
        <listOfProducts>
          <speciesReference species="s_0740"/>
          <speciesReference species="s_1277"/>
        </listOfProducts>
        <kineticLaw>
          <ns6:math>
            <ns6:ci> dummy_flux </ns6:ci>
          </ns6:math>
          <listOfParameters>
            <parameter id="LOWER_BOUND" units="flux_unit" value="0"/>
            <parameter id="UPPER_BOUND" units="flux_unit" value="INF"/>
            <parameter id="OBJECTIVE_COEFFICIENT" units="dimensionless" value="0"/>
          </listOfParameters>
        </kineticLaw>
      </reaction>
      <reaction id="r_0175" name="alanyl-tRNA synthetase" sboTerm="SBO:0000176">
        <notes>
          <html:body>
            <html:p>GENE_ASSOCIATION: YALI0B04180g</html:p>
          </html:body>
        </notes>
        <listOfReactants>
          <speciesReference species="s_0446"/>
          <speciesReference species="s_0863"/>
          <speciesReference species="s_1461_b"/>
        </listOfReactants>
        <listOfProducts>
          <speciesReference species="s_0409"/>
          <speciesReference species="s_0434"/>
          <speciesReference species="s_0605"/>
        </listOfProducts>
        <kineticLaw>
          <ns6:math>
            <ns6:ci> dummy_flux </ns6:ci>
          </ns6:math>
          <listOfParameters>
            <parameter id="LOWER_BOUND" units="flux_unit" value="0"/>
            <parameter id="UPPER_BOUND" units="flux_unit" value="INF"/>
            <parameter id="OBJECTIVE_COEFFICIENT" units="dimensionless" value="0"/>
          </listOfParameters>
        </kineticLaw>
      </reaction>
      <reaction id="r_0181" name="alcohol dehydrogenase (ethanol)" sboTerm="SBO:0000176">
        <notes>
          <html:body>
            <html:p>GENE_ASSOCIATION: (YALI0F09603g or YALI0E15818g or YALI0D25630g or YALI0A16379g or YALI0E07766g or YALI0E17787g or YALI0A15147g)</html:p>
          </html:body>
        </notes>
        <listOfReactants>
          <speciesReference species="s_0650"/>
          <speciesReference species="s_1082"/>
        </listOfReactants>
        <listOfProducts>
          <speciesReference species="s_0366"/>
          <speciesReference species="s_0764_b"/>
          <speciesReference species="s_1087"/>
        </listOfProducts>
        <kineticLaw>
          <ns6:math>
            <ns6:ci> dummy_flux </ns6:ci>
          </ns6:math>
          <listOfParameters>
            <parameter id="LOWER_BOUND" units="flux_unit" value="-INF"/>
            <parameter id="UPPER_BOUND" units="flux_unit" value="INF"/>
            <parameter id="OBJECTIVE_COEFFICIENT" units="dimensionless" value="0"/>
          </listOfParameters>
        </kineticLaw>
      </reaction>
      <reaction id="r_0182" name="alcohol dehydrogenase (glycerol, NADP)" sboTerm="SBO:0000176">
        <notes>
          <html:body>
            <html:p>GENE_ASSOCIATION: (YALI0E18348g or YALI0C00319g or YALI0F18590g or YALI0F06974g or YALI0B21780g or YALI0D04092g or YALI0A15906g or YALI0C13508g or YALI0C09119g or YALI0D07634g or YALI0B07117g or YALI0B15268g or YALI0A19910g)</html:p>
          </html:body>
        </notes>
        <listOfReactants>
          <speciesReference species="s_0550"/>
          <speciesReference species="s_0764_b"/>
          <speciesReference species="s_1096"/>
        </listOfReactants>
        <listOfProducts>
          <speciesReference species="s_0732"/>
          <speciesReference species="s_1091"/>
        </listOfProducts>
        <kineticLaw>
          <ns6:math>
            <ns6:ci> dummy_flux </ns6:ci>
          </ns6:math>
          <listOfParameters>
            <parameter id="LOWER_BOUND" units="flux_unit" value="0"/>
            <parameter id="UPPER_BOUND" units="flux_unit" value="INF"/>
            <parameter id="OBJECTIVE_COEFFICIENT" units="dimensionless" value="0"/>
          </listOfParameters>
        </kineticLaw>
      </reaction>
      <reaction id="r_0183" name="alcohol dehydrogenase, reverse rxn (acetaldehyde -&gt; ethanol)" sboTerm="SBO:0000176">
        <notes>
          <html:body>
            <html:p>GENE_ASSOCIATION: (YALI0D01738g or YALI0C06171g or YALI0E12463g or YALI0A15147g or YALI0F25003g or YALI0F08129g or YALI0B08404g or YALI0E19921g or YALI0F29623g)</html:p>
          </html:body>
        </notes>
        <listOfReactants>
          <speciesReference species="s_0368"/>
          <speciesReference species="s_0769_b"/>
          <speciesReference species="s_1089"/>
        </listOfReactants>
        <listOfProducts>
          <speciesReference species="s_0652"/>
          <speciesReference species="s_1084"/>
        </listOfProducts>
        <kineticLaw>
          <ns6:math>
            <ns6:ci> dummy_flux </ns6:ci>
          </ns6:math>
          <listOfParameters>
            <parameter id="LOWER_BOUND" units="flux_unit" value="0"/>
            <parameter id="UPPER_BOUND" units="flux_unit" value="INF"/>
            <parameter id="OBJECTIVE_COEFFICIENT" units="dimensionless" value="0"/>
          </listOfParameters>
        </kineticLaw>
      </reaction>
      <reaction id="r_0184" name="aldehyde dehydrogenase (2-methylbutanol, NAD)" sboTerm="SBO:0000176">
        <notes>
          <html:body>
            <html:p>GENE_ASSOCIATION: (YALI0F09603g or YALI0E15818g or YALI0D25630g or YALI0A16379g or YALI0E07766g or YALI0E17787g or YALI0A15147g)</html:p>
          </html:body>
        </notes>
        <listOfReactants>
          <speciesReference species="s_0174"/>
          <speciesReference species="s_0764_b"/>
          <speciesReference species="s_1087"/>
        </listOfReactants>
        <listOfProducts>
          <speciesReference species="s_0171"/>
          <speciesReference species="s_1082"/>
        </listOfProducts>
        <kineticLaw>
          <ns6:math>
            <ns6:ci> dummy_flux </ns6:ci>
          </ns6:math>
          <listOfParameters>
            <parameter id="LOWER_BOUND" units="flux_unit" value="0"/>
            <parameter id="UPPER_BOUND" units="flux_unit" value="INF"/>
            <parameter id="OBJECTIVE_COEFFICIENT" units="dimensionless" value="0"/>
          </listOfParameters>
        </kineticLaw>
      </reaction>
      <reaction id="r_0185" name="aldehyde dehydrogenase (2-methylbutanol, NAD)" sboTerm="SBO:0000176">
        <notes>
          <html:body>
            <html:p>GENE_ASSOCIATION: (YALI0D01738g or YALI0C06171g or YALI0E12463g or YALI0A15147g or YALI0F25003g or YALI0F08129g or YALI0B08404g or YALI0E19921g or YALI0F29623g)</html:p>
          </html:body>
        </notes>
        <listOfReactants>
          <speciesReference species="s_0176"/>
          <speciesReference species="s_0769_b"/>
          <speciesReference species="s_1089"/>
        </listOfReactants>
        <listOfProducts>
          <speciesReference species="s_0173"/>
          <speciesReference species="s_1084"/>
        </listOfProducts>
        <kineticLaw>
          <ns6:math>
            <ns6:ci> dummy_flux </ns6:ci>
          </ns6:math>
          <listOfParameters>
            <parameter id="LOWER_BOUND" units="flux_unit" value="0"/>
            <parameter id="UPPER_BOUND" units="flux_unit" value="INF"/>
            <parameter id="OBJECTIVE_COEFFICIENT" units="dimensionless" value="0"/>
          </listOfParameters>
        </kineticLaw>
      </reaction>
      <reaction id="r_0186" name="aldehyde dehydrogenase (2-methylbutanol, NADP)" sboTerm="SBO:0000176">
        <notes>
          <html:body>
            <html:p>GENE_ASSOCIATION: (YALI0A16379g or YALI0E12463g or YALI0C00319g or YALI0F18590g or YALI0D25630g or YALI0E07766g or YALI0E17787g or YALI0C06171g or YALI0D01738g or YALI0A15147g or YALI0F25003g or YALI0F08129g or YALI0B08404g or YALI0E19921g or YALI0F29623g or YALI0E18348g or YALI0F06974g or YALI0B21780g or YALI0D04092g or YALI0A15906g or YALI0C13508g or YALI0C09119g or YALI0D07634g or YALI0B07117g or YALI0B15268g or YALI0A19910g)</html:p>
          </html:body>
        </notes>
        <listOfReactants>
          <speciesReference species="s_0174"/>
          <speciesReference species="s_0764_b"/>
          <speciesReference species="s_1096"/>
        </listOfReactants>
        <listOfProducts>
          <speciesReference species="s_0171"/>
          <speciesReference species="s_1091"/>
        </listOfProducts>
        <kineticLaw>
          <ns6:math>
            <ns6:ci> dummy_flux </ns6:ci>
          </ns6:math>
          <listOfParameters>
            <parameter id="LOWER_BOUND" units="flux_unit" value="0"/>
            <parameter id="UPPER_BOUND" units="flux_unit" value="INF"/>
            <parameter id="OBJECTIVE_COEFFICIENT" units="dimensionless" value="0"/>
          </listOfParameters>
        </kineticLaw>
      </reaction>
      <reaction id="r_0187" name="aldehyde dehydrogenase (2-phenylethanol, NAD)" sboTerm="SBO:0000176">
        <notes>
          <html:body>
            <html:p>GENE_ASSOCIATION: (YALI0F09603g or YALI0E15818g or YALI0D25630g or YALI0A16379g or YALI0E07766g or YALI0E17787g or YALI0A15147g)</html:p>
          </html:body>
        </notes>
        <listOfReactants>
          <speciesReference species="s_0764_b"/>
          <speciesReference species="s_1087"/>
          <speciesReference species="s_1203"/>
        </listOfReactants>
        <listOfProducts>
          <speciesReference species="s_0190"/>
          <speciesReference species="s_1082"/>
        </listOfProducts>
        <kineticLaw>
          <ns6:math>
            <ns6:ci> dummy_flux </ns6:ci>
          </ns6:math>
          <listOfParameters>
            <parameter id="LOWER_BOUND" units="flux_unit" value="0"/>
            <parameter id="UPPER_BOUND" units="flux_unit" value="INF"/>
            <parameter id="OBJECTIVE_COEFFICIENT" units="dimensionless" value="0"/>
          </listOfParameters>
        </kineticLaw>
      </reaction>
      <reaction id="r_0188" name="aldehyde dehydrogenase (2-phenylethanol, NAD)" sboTerm="SBO:0000176">
        <notes>
          <html:body>
            <html:p>GENE_ASSOCIATION: (YALI0D01738g or YALI0C06171g or YALI0E12463g or YALI0A15147g or YALI0F25003g or YALI0F08129g or YALI0B08404g or YALI0E19921g or YALI0F29623g)</html:p>
          </html:body>
        </notes>
        <listOfReactants>
          <speciesReference species="s_0769_b"/>
          <speciesReference species="s_1089"/>
          <speciesReference species="s_1205"/>
        </listOfReactants>
        <listOfProducts>
          <speciesReference species="s_0192"/>
          <speciesReference species="s_1084"/>
        </listOfProducts>
        <kineticLaw>
          <ns6:math>
            <ns6:ci> dummy_flux </ns6:ci>
          </ns6:math>
          <listOfParameters>
            <parameter id="LOWER_BOUND" units="flux_unit" value="0"/>
            <parameter id="UPPER_BOUND" units="flux_unit" value="INF"/>
            <parameter id="OBJECTIVE_COEFFICIENT" units="dimensionless" value="0"/>
          </listOfParameters>
        </kineticLaw>
      </reaction>
      <reaction id="r_0189" name="aldehyde dehydrogenase (2-phenylethanol, NADP)" sboTerm="SBO:0000176">
        <notes>
          <html:body>
            <html:p>GENE_ASSOCIATION: (YALI0E07766g or YALI0D25630g or YALI0A16379g or YALI0E17787g or YALI0A15147g)</html:p>
          </html:body>
        </notes>
        <listOfReactants>
          <speciesReference species="s_0764_b"/>
          <speciesReference species="s_1096"/>
          <speciesReference species="s_1203"/>
        </listOfReactants>
        <listOfProducts>
          <speciesReference species="s_0190"/>
          <speciesReference species="s_1091"/>
        </listOfProducts>
        <kineticLaw>
          <ns6:math>
            <ns6:ci> dummy_flux </ns6:ci>
          </ns6:math>
          <listOfParameters>
            <parameter id="LOWER_BOUND" units="flux_unit" value="0"/>
            <parameter id="UPPER_BOUND" units="flux_unit" value="INF"/>
            <parameter id="OBJECTIVE_COEFFICIENT" units="dimensionless" value="0"/>
          </listOfParameters>
        </kineticLaw>
      </reaction>
      <reaction id="r_0190" name="aldehyde dehydrogenase (3-aminopropanal, NAD)" sboTerm="SBO:0000176">
        <notes>
          <html:body>
            <html:p>GENE_ASSOCIATION: YALI0B01298g</html:p>
          </html:body>
        </notes>
        <listOfReactants>
          <speciesReference species="s_0214"/>
          <speciesReference species="s_1082"/>
          <speciesReference species="s_1434_b"/>
        </listOfReactants>
        <listOfProducts>
          <speciesReference species="s_0453"/>
          <speciesReference species="s_0764_b" stoichiometry="2"/>
          <speciesReference species="s_1087"/>
        </listOfProducts>
        <kineticLaw>
          <ns6:math>
            <ns6:ci> dummy_flux </ns6:ci>
          </ns6:math>
          <listOfParameters>
            <parameter id="LOWER_BOUND" units="flux_unit" value="0"/>
            <parameter id="UPPER_BOUND" units="flux_unit" value="INF"/>
            <parameter id="OBJECTIVE_COEFFICIENT" units="dimensionless" value="0"/>
          </listOfParameters>
        </kineticLaw>
      </reaction>
      <reaction id="r_0191" name="aldehyde dehydrogenase (acetaldehyde, NADP)" sboTerm="SBO:0000176">
        <notes>
          <html:body>
            <html:p>GENE_ASSOCIATION: YALI0F04444g</html:p>
          </html:body>
        </notes>
        <listOfReactants>
          <speciesReference species="s_0366"/>
          <speciesReference species="s_1091"/>
          <speciesReference species="s_1434_b"/>
        </listOfReactants>
        <listOfProducts>
          <speciesReference species="s_0369"/>
          <speciesReference species="s_0764_b" stoichiometry="2"/>
          <speciesReference species="s_1096"/>
        </listOfProducts>
        <kineticLaw>
          <ns6:math>
            <ns6:ci> dummy_flux </ns6:ci>
          </ns6:math>
          <listOfParameters>
            <parameter id="LOWER_BOUND" units="flux_unit" value="0"/>
            <parameter id="UPPER_BOUND" units="flux_unit" value="INF"/>
            <parameter id="OBJECTIVE_COEFFICIENT" units="dimensionless" value="0"/>
          </listOfParameters>
        </kineticLaw>
      </reaction>
      <reaction id="r_0192" name="aldehyde dehydrogenase (acetylaldehyde, NAD)" sboTerm="SBO:0000176">
        <notes>
          <html:body>
            <html:p>GENE_ASSOCIATION: (YALI0C03025g or YALI0E00264g)</html:p>
          </html:body>
        </notes>
        <listOfReactants>
          <speciesReference species="s_0368"/>
          <speciesReference species="s_1084"/>
          <speciesReference species="s_1439_b"/>
        </listOfReactants>
        <listOfProducts>
          <speciesReference species="s_0372"/>
          <speciesReference species="s_0769_b" stoichiometry="2"/>
          <speciesReference species="s_1089"/>
        </listOfProducts>
        <kineticLaw>
          <ns6:math>
            <ns6:ci> dummy_flux </ns6:ci>
          </ns6:math>
          <listOfParameters>
            <parameter id="LOWER_BOUND" units="flux_unit" value="0"/>
            <parameter id="UPPER_BOUND" units="flux_unit" value="INF"/>
            <parameter id="OBJECTIVE_COEFFICIENT" units="dimensionless" value="0"/>
          </listOfParameters>
        </kineticLaw>
      </reaction>
      <reaction id="r_0193" name="aldehyde dehydrogenase (acetylaldehyde, NADP)" sboTerm="SBO:0000176">
        <notes>
          <html:body>
            <html:p>GENE_ASSOCIATION: (YALI0C03025g or YALI0E00264g)</html:p>
          </html:body>
        </notes>
        <listOfReactants>
          <speciesReference species="s_0368"/>
          <speciesReference species="s_1094"/>
          <speciesReference species="s_1439_b"/>
        </listOfReactants>
        <listOfProducts>
          <speciesReference species="s_0372"/>
          <speciesReference species="s_0769_b" stoichiometry="2"/>
          <speciesReference species="s_1098"/>
        </listOfProducts>
        <kineticLaw>
          <ns6:math>
            <ns6:ci> dummy_flux </ns6:ci>
          </ns6:math>
          <listOfParameters>
            <parameter id="LOWER_BOUND" units="flux_unit" value="0"/>
            <parameter id="UPPER_BOUND" units="flux_unit" value="INF"/>
            <parameter id="OBJECTIVE_COEFFICIENT" units="dimensionless" value="0"/>
          </listOfParameters>
        </kineticLaw>
      </reaction>
      <reaction id="r_0194" name="aldehyde dehydrogenase (indole-3-acetaldehyde, NAD)" sboTerm="SBO:0000176">
        <notes>
          <html:body>
            <html:p>GENE_ASSOCIATION: (YALI0C03025g or YALI0E00264g)</html:p>
          </html:body>
        </notes>
        <listOfReactants>
          <speciesReference species="s_0819"/>
          <speciesReference species="s_1084"/>
          <speciesReference species="s_1439_b"/>
        </listOfReactants>
        <listOfProducts>
          <speciesReference species="s_0769_b" stoichiometry="2"/>
          <speciesReference species="s_0821"/>
          <speciesReference species="s_1089"/>
        </listOfProducts>
        <kineticLaw>
          <ns6:math>
            <ns6:ci> dummy_flux </ns6:ci>
          </ns6:math>
          <listOfParameters>
            <parameter id="LOWER_BOUND" units="flux_unit" value="0"/>
            <parameter id="UPPER_BOUND" units="flux_unit" value="INF"/>
            <parameter id="OBJECTIVE_COEFFICIENT" units="dimensionless" value="0"/>
          </listOfParameters>
        </kineticLaw>
      </reaction>
      <reaction id="r_0195" name="aldehyde dehydrogenase (indole-3-acetaldehyde, NADP)" sboTerm="SBO:0000176">
        <notes>
          <html:body>
            <html:p>GENE_ASSOCIATION: YALI0F04444g</html:p>
          </html:body>
        </notes>
        <listOfReactants>
          <speciesReference species="s_0817"/>
          <speciesReference species="s_1091"/>
          <speciesReference species="s_1434_b"/>
        </listOfReactants>
        <listOfProducts>
          <speciesReference species="s_0764_b" stoichiometry="2"/>
          <speciesReference species="s_0820"/>
          <speciesReference species="s_1096"/>
        </listOfProducts>
        <kineticLaw>
          <ns6:math>
            <ns6:ci> dummy_flux </ns6:ci>
          </ns6:math>
          <listOfParameters>
            <parameter id="LOWER_BOUND" units="flux_unit" value="0"/>
            <parameter id="UPPER_BOUND" units="flux_unit" value="INF"/>
            <parameter id="OBJECTIVE_COEFFICIENT" units="dimensionless" value="0"/>
          </listOfParameters>
        </kineticLaw>
      </reaction>
      <reaction id="r_0196" name="aldehyde dehydrogenase (indole-3-acetaldehyde, NADP)" sboTerm="SBO:0000176">
        <notes>
          <html:body>
            <html:p>GENE_ASSOCIATION: (YALI0C03025g or YALI0E00264g)</html:p>
          </html:body>
        </notes>
        <listOfReactants>
          <speciesReference species="s_0819"/>
          <speciesReference species="s_1094"/>
          <speciesReference species="s_1439_b"/>
        </listOfReactants>
        <listOfProducts>
          <speciesReference species="s_0769_b" stoichiometry="2"/>
          <speciesReference species="s_0821"/>
          <speciesReference species="s_1098"/>
        </listOfProducts>
        <kineticLaw>
          <ns6:math>
            <ns6:ci> dummy_flux </ns6:ci>
          </ns6:math>
          <listOfParameters>
            <parameter id="LOWER_BOUND" units="flux_unit" value="0"/>
            <parameter id="UPPER_BOUND" units="flux_unit" value="INF"/>
            <parameter id="OBJECTIVE_COEFFICIENT" units="dimensionless" value="0"/>
          </listOfParameters>
        </kineticLaw>
      </reaction>
      <reaction id="r_0197" name="aldehyde dehydrogenase (isoamyl alcohol, NAD)" sboTerm="SBO:0000176">
        <notes>
          <html:body>
            <html:p>GENE_ASSOCIATION: (YALI0F09603g or YALI0E15818g or YALI0D25630g or YALI0A16379g or YALI0E07766g or YALI0E17787g or YALI0A15147g)</html:p>
          </html:body>
        </notes>
        <listOfReactants>
          <speciesReference species="s_0240"/>
          <speciesReference species="s_0764_b"/>
          <speciesReference species="s_1087"/>
        </listOfReactants>
        <listOfProducts>
          <speciesReference species="s_0836"/>
          <speciesReference species="s_1082"/>
        </listOfProducts>
        <kineticLaw>
          <ns6:math>
            <ns6:ci> dummy_flux </ns6:ci>
          </ns6:math>
          <listOfParameters>
            <parameter id="LOWER_BOUND" units="flux_unit" value="0"/>
            <parameter id="UPPER_BOUND" units="flux_unit" value="INF"/>
            <parameter id="OBJECTIVE_COEFFICIENT" units="dimensionless" value="0"/>
          </listOfParameters>
        </kineticLaw>
      </reaction>
      <reaction id="r_0198" name="aldehyde dehydrogenase (isoamyl alcohol, NAD)" sboTerm="SBO:0000176">
        <notes>
          <html:body>
            <html:p>GENE_ASSOCIATION: (YALI0D01738g or YALI0C06171g or YALI0E12463g or YALI0A15147g or YALI0F25003g or YALI0F08129g or YALI0B08404g or YALI0E19921g or YALI0F29623g)</html:p>
          </html:body>
        </notes>
        <listOfReactants>
          <speciesReference species="s_0242"/>
          <speciesReference species="s_0769_b"/>
          <speciesReference species="s_1089"/>
        </listOfReactants>
        <listOfProducts>
          <speciesReference species="s_0838"/>
          <speciesReference species="s_1084"/>
        </listOfProducts>
        <kineticLaw>
          <ns6:math>
            <ns6:ci> dummy_flux </ns6:ci>
          </ns6:math>
          <listOfParameters>
            <parameter id="LOWER_BOUND" units="flux_unit" value="0"/>
            <parameter id="UPPER_BOUND" units="flux_unit" value="INF"/>
            <parameter id="OBJECTIVE_COEFFICIENT" units="dimensionless" value="0"/>
          </listOfParameters>
        </kineticLaw>
      </reaction>
      <reaction id="r_0199" name="aldehyde dehydrogenase (isoamyl alcohol, NADP)" sboTerm="SBO:0000176">
        <notes>
          <html:body>
            <html:p>GENE_ASSOCIATION: (YALI0E07766g or YALI0D25630g or YALI0A16379g or YALI0E17787g or YALI0A15147g)</html:p>
          </html:body>
        </notes>
        <listOfReactants>
          <speciesReference species="s_0240"/>
          <speciesReference species="s_0764_b"/>
          <speciesReference species="s_1096"/>
        </listOfReactants>
        <listOfProducts>
          <speciesReference species="s_0836"/>
          <speciesReference species="s_1091"/>
        </listOfProducts>
        <kineticLaw>
          <ns6:math>
            <ns6:ci> dummy_flux </ns6:ci>
          </ns6:math>
          <listOfParameters>
            <parameter id="LOWER_BOUND" units="flux_unit" value="0"/>
            <parameter id="UPPER_BOUND" units="flux_unit" value="INF"/>
            <parameter id="OBJECTIVE_COEFFICIENT" units="dimensionless" value="0"/>
          </listOfParameters>
        </kineticLaw>
      </reaction>
[truncated: 1,927,507 more chars]
